# Supplementary material for: All-Atom Simulations Reveal the Intricacies of Signal Transduction upon Binding of the HLA-E Ligand to the Transmembrane Inhibitory CD94/NKG2A Receptor
Source: J Chem Inf Model. 2023 May 19;63(11):3486–99. doi: 10.1021/acs.jcim.3c00249 (PMC10268964; doi:10.1021/acs.jcim.3c00249)
Supplement: Supplementary file 2 — ci3c00249_si_002.zip [file ci3c00249_si_002.zip]

Archive with 5 entries (3 files):
- Supplementary_Information/
- Supplementary_Information/movie.mp4
- Supplementary_Information/structure_files/
- Supplementary_Information/structure_files/COM+.pdb
- Supplementary_Information/structure_files/COM+.top
