# Supplementary material for: All-Atom Simulations Reveal the Intricacies of Signal Transduction upon Binding of the HLA-E Ligand to the Transmembrane Inhibitory CD94/NKG2A Receptor
Source: J Chem Inf Model. 2023 May 19;63(11):3486–99. doi: 10.1021/acs.jcim.3c00249 (PMC10268964; doi:10.1021/acs.jcim.3c00249)
Supplement: Supplementary file 2 — ci3c00249_si_002.zip [file ci3c00249_si_002.zip › Supplementary_Information/structure_files/COM+.pdb]

CRYST1  120.858  120.538  319.780  90.00  90.00  90.00 P 1           1
ATOM      1  N   MET     1      15.526 103.905 -43.917  1.00  0.00
ATOM      2  H1  MET     1      15.585 103.023 -44.406  1.00  0.00
ATOM      3  H2  MET     1      16.428 104.358 -43.955  1.00  0.00
ATOM      4  H3  MET     1      14.701 104.395 -44.231  1.00  0.00
ATOM      5  CA  MET     1      15.292 103.622 -42.490  1.00  0.00
ATOM      6  HA  MET     1      16.122 104.034 -41.916  1.00  0.00
ATOM      7  CB  MET     1      13.982 104.224 -41.960  1.00  0.00
ATOM      8  HB2 MET     1      13.226 104.182 -42.744  1.00  0.00
ATOM      9  HB3 MET     1      13.645 103.647 -41.099  1.00  0.00
ATOM     10  CG  MET     1      14.204 105.681 -41.542  1.00  0.00
ATOM     11  HG2 MET     1      14.930 105.683 -40.729  1.00  0.00
ATOM     12  HG3 MET     1      14.619 106.210 -42.400  1.00  0.00
ATOM     13  SD  MET     1      12.696 106.522 -40.996  1.00  0.00
ATOM     14  CE  MET     1      13.411 107.954 -40.144  1.00  0.00
ATOM     15  HE1 MET     1      14.008 108.535 -40.847  1.00  0.00
ATOM     16  HE2 MET     1      12.610 108.578 -39.746  1.00  0.00
ATOM     17  HE3 MET     1      14.044 107.612 -39.326  1.00  0.00
ATOM     18  C   MET     1      15.346 102.123 -42.339  1.00  0.00
ATOM     19  O   MET     1      14.488 101.420 -42.856  1.00  0.00
ATOM     20  N   ASP     2      16.466 101.694 -41.785  1.00  0.00
ATOM     21  H   ASP     2      17.018 102.444 -41.394  1.00  0.00
ATOM     22  CA  ASP     2      16.973 100.337 -41.677  1.00  0.00
ATOM     23  HA  ASP     2      16.932  99.809 -42.630  1.00  0.00
ATOM     24  CB  ASP     2      18.450 100.467 -41.249  1.00  0.00
ATOM     25  HB2 ASP     2      18.663 100.727 -40.212  1.00  0.00
ATOM     26  HB3 ASP     2      18.779  99.446 -41.442  1.00  0.00
ATOM     27  CG  ASP     2      19.195 101.426 -42.178  1.00  0.00
ATOM     28  OD1 ASP     2      19.477 101.001 -43.315  1.00  0.00
ATOM     29  OD2 ASP     2      19.273 102.629 -41.830  1.00  0.00
ATOM     30  C   ASP     2      16.202  99.504 -40.642  1.00  0.00
ATOM     31  O   ASP     2      15.816 100.025 -39.598  1.00  0.00
ATOM     32  N   ASN     3      16.020  98.207 -40.902  1.00  0.00
ATOM     33  H   ASN     3      15.314  97.907 -41.559  1.00  0.00
ATOM     34  CA  ASN     3      16.737  97.183 -40.136  1.00  0.00
ATOM     35  HA  ASN     3      17.801  97.272 -40.355  1.00  0.00
ATOM     36  CB  ASN     3      16.535  97.308 -38.606  1.00  0.00
ATOM     37  HB2 ASN     3      15.600  97.847 -38.454  1.00  0.00
ATOM     38  HB3 ASN     3      16.466  96.324 -38.142  1.00  0.00
ATOM     39  CG  ASN     3      17.660  98.085 -37.934  1.00  0.00
ATOM     40  OD1 ASN     3      18.754  98.245 -38.454  1.00  0.00
ATOM     41  ND2 ASN     3      17.451  98.556 -36.727  1.00  0.00
ATOM     42 HD21 ASN     3      18.179  99.075 -36.258  1.00  0.00
ATOM     43 HD22 ASN     3      16.563  98.397 -36.273  1.00  0.00
ATOM     44  C   ASN     3      16.412  95.758 -40.612  1.00  0.00
ATOM     45  O   ASN     3      15.280  95.295 -40.567  1.00  0.00
ATOM     46  N   GLN     4      17.493  95.122 -41.072  1.00  0.00
ATOM     47  H   GLN     4      17.972  95.688 -41.758  1.00  0.00
ATOM     48  CA  GLN     4      17.945  93.738 -40.872  1.00  0.00
ATOM     49  HA  GLN     4      18.494  93.378 -41.742  1.00  0.00
ATOM     50  CB  GLN     4      18.880  93.711 -39.657  1.00  0.00
ATOM     51  HB2 GLN     4      18.427  94.284 -38.848  1.00  0.00
ATOM     52  HB3 GLN     4      19.017  92.678 -39.338  1.00  0.00
ATOM     53  CG  GLN     4      20.246  94.322 -40.015  1.00  0.00
ATOM     54  HG2 GLN     4      20.719  93.673 -40.752  1.00  0.00
ATOM     55  HG3 GLN     4      20.093  95.311 -40.447  1.00  0.00
ATOM     56  CD  GLN     4      21.176  94.454 -38.813  1.00  0.00
ATOM     57  OE1 GLN     4      20.763  94.615 -37.680  1.00  0.00
ATOM     58  NE2 GLN     4      22.473  94.408 -39.012  1.00  0.00
ATOM     59 HE21 GLN     4      23.104  94.494 -38.228  1.00  0.00
ATOM     60 HE22 GLN     4      22.833  94.287 -39.948  1.00  0.00
ATOM     61  C   GLN     4      16.930  92.590 -40.823  1.00  0.00
ATOM     62  O   GLN     4      16.085  92.482 -39.938  1.00  0.00
ATOM     63  N   GLY     5      17.140  91.652 -41.746  1.00  0.00
ATOM     64  H   GLY     5      17.801  91.875 -42.477  1.00  0.00
ATOM     65  CA  GLY     5      16.495  90.351 -41.774  1.00  0.00
ATOM     66  HA2 GLY     5      15.450  90.503 -41.504  1.00  0.00
ATOM     67  HA3 GLY     5      16.556  89.982 -42.798  1.00  0.00
ATOM     68  C   GLY     5      17.104  89.314 -40.836  1.00  0.00
ATOM     69  O   GLY     5      18.168  89.507 -40.252  1.00  0.00
ATOM     70  N   VAL     6      16.427  88.167 -40.776  1.00  0.00
ATOM     71  H   VAL     6      15.446  88.217 -41.012  1.00  0.00
ATOM     72  CA  VAL     6      16.968  86.883 -40.328  1.00  0.00
ATOM     73  HA  VAL     6      18.053  86.912 -40.431  1.00  0.00
ATOM     74  CB  VAL     6      16.620  86.580 -38.856  1.00  0.00
ATOM     75  HB  VAL     6      15.536  86.607 -38.745  1.00  0.00
ATOM     76  CG1 VAL     6      17.143  85.204 -38.427  1.00  0.00
ATOM     77 HG11 VAL     6      18.227  85.176 -38.538  1.00  0.00
ATOM     78 HG12 VAL     6      16.880  85.024 -37.385  1.00  0.00
ATOM     79 HG13 VAL     6      16.694  84.433 -39.053  1.00  0.00
ATOM     80  CG2 VAL     6      17.246  87.614 -37.910  1.00  0.00
ATOM     81 HG21 VAL     6      16.871  88.607 -38.157  1.00  0.00
ATOM     82 HG22 VAL     6      16.982  87.372 -36.881  1.00  0.00
ATOM     83 HG23 VAL     6      18.330  87.598 -38.020  1.00  0.00
ATOM     84  C   VAL     6      16.439  85.809 -41.279  1.00  0.00
ATOM     85  O   VAL     6      15.250  85.774 -41.596  1.00  0.00
ATOM     86  N   ILE     7      17.360  84.989 -41.785  1.00  0.00
ATOM     87  H   ILE     7      18.302  85.194 -41.484  1.00  0.00
ATOM     88  CA  ILE     7      17.163  83.932 -42.780  1.00  0.00
ATOM     89  HA  ILE     7      16.249  84.065 -43.359  1.00  0.00
ATOM     90  CB  ILE     7      18.385  83.906 -43.740  1.00  0.00
ATOM     91  HB  ILE     7      19.283  83.960 -43.125  1.00  0.00
ATOM     92  CG2 ILE     7      18.447  82.650 -44.628  1.00  0.00
ATOM     93 HG21 ILE     7      17.549  82.595 -45.244  1.00  0.00
ATOM     94 HG22 ILE     7      19.326  82.702 -45.271  1.00  0.00
ATOM     95 HG23 ILE     7      18.510  81.762 -43.999  1.00  0.00
ATOM     96  CG1 ILE     7      18.380  85.180 -44.621  1.00  0.00
ATOM     97 HG12 ILE     7      17.506  85.110 -45.269  1.00  0.00
ATOM     98 HG13 ILE     7      18.264  86.028 -43.946  1.00  0.00
ATOM     99  CD1 ILE     7      19.639  85.377 -45.479  1.00  0.00
ATOM    100 HD11 ILE     7      19.755  84.530 -46.155  1.00  0.00
ATOM    101 HD12 ILE     7      19.543  86.294 -46.060  1.00  0.00
ATOM    102 HD13 ILE     7      20.513  85.447 -44.832  1.00  0.00
ATOM    103  C   ILE     7      16.895  82.585 -42.086  1.00  0.00
ATOM    104  O   ILE     7      17.415  82.309 -41.007  1.00  0.00
ATOM    105  N   TYR     8      16.073  81.788 -42.769  1.00  0.00
ATOM    106  H   TYR     8      15.804  82.253 -43.624  1.00  0.00
ATOM    107  CA  TYR     8      15.571  80.431 -42.528  1.00  0.00
ATOM    108  HA  TYR     8      14.775  80.406 -41.784  1.00  0.00
ATOM    109  CB  TYR     8      14.993  79.976 -43.884  1.00  0.00
ATOM    110  HB2 TYR     8      15.610  80.426 -44.662  1.00  0.00
ATOM    111  HB3 TYR     8      15.113  78.893 -43.907  1.00  0.00
ATOM    112  CG  TYR     8      13.546  80.326 -44.125  1.00  0.00
ATOM    113  CD1 TYR     8      13.148  81.646 -44.430  1.00  0.00
ATOM    114  HD1 TYR     8      13.890  82.443 -44.487  1.00  0.00
ATOM    115  CE1 TYR     8      11.789  81.932 -44.661  1.00  0.00
ATOM    116  HE1 TYR     8      11.477  82.951 -44.889  1.00  0.00
ATOM    117  CZ  TYR     8      10.829  80.899 -44.588  1.00  0.00
ATOM    118  OH  TYR     8       9.518  81.171 -44.814  1.00  0.00
ATOM    119  HH  TYR     8       9.356  82.096 -45.014  1.00  0.00
ATOM    120  CE2 TYR     8      11.230  79.581 -44.290  1.00  0.00
ATOM    121  HE2 TYR     8      10.491  78.782 -44.239  1.00  0.00
ATOM    122  CD2 TYR     8      12.587  79.299 -44.059  1.00  0.00
ATOM    123  HD2 TYR     8      12.900  78.281 -43.828  1.00  0.00
ATOM    124  C   TYR     8      16.586  79.352 -42.123  1.00  0.00
ATOM    125  O   TYR     8      17.748  79.405 -42.513  1.00  0.00
ATOM    126  N   SER     9      16.068  78.268 -41.521  1.00  0.00
ATOM    127  H   SER     9      15.438  78.423 -40.747  1.00  0.00
ATOM    128  CA  SER     9      16.390  76.872 -41.895  1.00  0.00
ATOM    129  HA  SER     9      16.387  76.788 -42.982  1.00  0.00
ATOM    130  CB  SER     9      17.761  76.434 -41.374  1.00  0.00
ATOM    131  HB2 SER     9      17.848  76.716 -40.325  1.00  0.00
ATOM    132  HB3 SER     9      17.846  75.351 -41.467  1.00  0.00
ATOM    133  OG  SER     9      18.792  77.052 -42.115  1.00  0.00
ATOM    134  HG  SER     9      19.644  76.767 -41.776  1.00  0.00
ATOM    135  C   SER     9      15.327  75.899 -41.359  1.00  0.00
ATOM    136  O   SER     9      15.129  75.799 -40.150  1.00  0.00
ATOM    137  N   ASP    10      14.655  75.192 -42.268  1.00  0.00
ATOM    138  H   ASP    10      14.848  75.438 -43.229  1.00  0.00
ATOM    139  CA  ASP    10      13.679  74.127 -42.004  1.00  0.00
ATOM    140  HA  ASP    10      12.977  74.438 -41.231  1.00  0.00
ATOM    141  CB  ASP    10      12.891  73.829 -43.294  1.00  0.00
ATOM    142  HB2 ASP    10      13.613  73.661 -44.093  1.00  0.00
ATOM    143  HB3 ASP    10      12.322  72.916 -43.121  1.00  0.00
ATOM    144  CG  ASP    10      11.936  74.956 -43.698  1.00  0.00
ATOM    145  OD1 ASP    10      11.080  75.300 -42.858  1.00  0.00
ATOM    146  OD2 ASP    10      12.077  75.461 -44.832  1.00  0.00
ATOM    147  C   ASP    10      14.349  72.822 -41.524  1.00  0.00
ATOM    148  O   ASP    10      15.411  72.440 -42.017  1.00  0.00
ATOM    149  N   LEU    11      13.680  72.078 -40.633  1.00  0.00
ATOM    150  H   LEU    11      12.980  72.549 -40.077  1.00  0.00
ATOM    151  CA  LEU    11      13.983  70.677 -40.328  1.00  0.00
ATOM    152  HA  LEU    11      14.752  70.314 -41.010  1.00  0.00
ATOM    153  CB  LEU    11      14.495  70.522 -38.879  1.00  0.00
ATOM    154  HB2 LEU    11      14.074  71.328 -38.278  1.00  0.00
ATOM    155  HB3 LEU    11      14.134  69.564 -38.505  1.00  0.00
ATOM    156  CG  LEU    11      16.034  70.563 -38.787  1.00  0.00
ATOM    157  HG  LEU    11      16.411  71.325 -39.469  1.00  0.00
ATOM    158  CD1 LEU    11      16.473  70.894 -37.359  1.00  0.00
ATOM    159 HD11 LEU    11      16.097  70.132 -36.677  1.00  0.00
ATOM    160 HD12 LEU    11      17.562  70.919 -37.310  1.00  0.00
ATOM    161 HD13 LEU    11      16.074  71.867 -37.072  1.00  0.00
ATOM    162  CD2 LEU    11      16.656  69.213 -39.160  1.00  0.00
ATOM    163 HD21 LEU    11      16.379  68.955 -40.182  1.00  0.00
ATOM    164 HD22 LEU    11      17.741  69.279 -39.084  1.00  0.00
ATOM    165 HD23 LEU    11      16.291  68.444 -38.480  1.00  0.00
ATOM    166  C   LEU    11      12.762  69.804 -40.639  1.00  0.00
ATOM    167  O   LEU    11      11.719  69.881 -39.989  1.00  0.00
ATOM    168  N   ASN    12      12.927  68.975 -41.668  1.00  0.00
ATOM    169  H   ASN    12      13.821  69.060 -42.129  1.00  0.00
ATOM    170  CA  ASN    12      11.969  68.002 -42.188  1.00  0.00
ATOM    171  HA  ASN    12      11.039  68.482 -42.492  1.00  0.00
ATOM    172  CB  ASN    12      12.613  67.346 -43.428  1.00  0.00
ATOM    173  HB2 ASN    12      13.597  66.975 -43.140  1.00  0.00
ATOM    174  HB3 ASN    12      11.989  66.510 -43.744  1.00  0.00
ATOM    175  CG  ASN    12      12.777  68.298 -44.597  1.00  0.00
ATOM    176  OD1 ASN    12      11.807  68.770 -45.160  1.00  0.00
ATOM    177  ND2 ASN    12      13.986  68.607 -45.008  1.00  0.00
ATOM    178 HD21 ASN    12      14.105  69.240 -45.786  1.00  0.00
ATOM    179 HD22 ASN    12      14.791  68.210 -44.544  1.00  0.00
ATOM    180  C   ASN    12      11.609  66.924 -41.149  1.00  0.00
ATOM    181  O   ASN    12      12.496  66.216 -40.670  1.00  0.00
ATOM    182  N   LEU    13      10.312  66.714 -40.886  1.00  0.00
ATOM    183  H   LEU    13       9.667  67.471 -41.064  1.00  0.00
ATOM    184  CA  LEU    13       9.790  65.483 -40.275  1.00  0.00
ATOM    185  HA  LEU    13      10.625  64.907 -39.876  1.00  0.00
ATOM    186  CB  LEU    13       8.796  65.771 -39.129  1.00  0.00
ATOM    187  HB2 LEU    13       8.406  66.774 -39.300  1.00  0.00
ATOM    188  HB3 LEU    13       7.983  65.048 -39.202  1.00  0.00
ATOM    189  CG  LEU    13       9.424  65.698 -37.724  1.00  0.00
ATOM    190  HG  LEU    13      10.170  64.904 -37.725  1.00  0.00
ATOM    191  CD1 LEU    13      10.084  67.016 -37.324  1.00  0.00
ATOM    192 HD11 LEU    13       9.338  67.811 -37.322  1.00  0.00
ATOM    193 HD12 LEU    13      10.514  66.920 -36.327  1.00  0.00
ATOM    194 HD13 LEU    13      10.872  67.259 -38.037  1.00  0.00
ATOM    195  CD2 LEU    13       8.351  65.356 -36.686  1.00  0.00
ATOM    196 HD21 LEU    13       7.904  64.392 -36.929  1.00  0.00
ATOM    197 HD22 LEU    13       8.805  65.307 -35.696  1.00  0.00
ATOM    198 HD23 LEU    13       7.579  66.126 -36.693  1.00  0.00
ATOM    199  C   LEU    13       9.140  64.585 -41.355  1.00  0.00
ATOM    200  O   LEU    13       8.404  65.094 -42.201  1.00  0.00
ATOM    201  N   PRO    14       9.387  63.258 -41.344  1.00  0.00
ATOM    202  CD  PRO    14      10.203  62.550 -40.368  1.00  0.00
ATOM    203  HD2 PRO    14       9.774  62.727 -39.382  1.00  0.00
ATOM    204  HD3 PRO    14      11.209  62.968 -40.406  1.00  0.00
ATOM    205  CG  PRO    14      10.169  61.078 -40.766  1.00  0.00
ATOM    206  HG2 PRO    14       9.403  60.545 -40.203  1.00  0.00
ATOM    207  HG3 PRO    14      11.138  60.610 -40.592  1.00  0.00
ATOM    208  CB  PRO    14       9.841  61.116 -42.258  1.00  0.00
ATOM    209  HB2 PRO    14       9.310  60.221 -42.583  1.00  0.00
ATOM    210  HB3 PRO    14      10.730  61.254 -42.873  1.00  0.00
ATOM    211  CA  PRO    14       8.925  62.338 -42.381  1.00  0.00
ATOM    212  HA  PRO    14       9.087  62.819 -43.346  1.00  0.00
ATOM    213  C   PRO    14       7.432  61.962 -42.238  1.00  0.00
ATOM    214  O   PRO    14       6.895  61.971 -41.129  1.00  0.00
ATOM    215  N   PRO    15       6.749  61.574 -43.335  1.00  0.00
ATOM    216  CD  PRO    15       7.256  61.531 -44.702  1.00  0.00
ATOM    217  HD2 PRO    15       8.086  60.825 -44.728  1.00  0.00
ATOM    218  HD3 PRO    15       7.619  62.527 -44.955  1.00  0.00
ATOM    219  CG  PRO    15       6.086  61.095 -45.585  1.00  0.00
ATOM    220  HG2 PRO    15       6.141  60.026 -45.792  1.00  0.00
ATOM    221  HG3 PRO    15       6.090  61.647 -46.525  1.00  0.00
ATOM    222  CB  PRO    15       4.850  61.440 -44.755  1.00  0.00
ATOM    223  HB2 PRO    15       4.018  60.770 -44.972  1.00  0.00
ATOM    224  HB3 PRO    15       4.529  62.473 -44.889  1.00  0.00
ATOM    225  CA  PRO    15       5.330  61.225 -43.318  1.00  0.00
ATOM    226  HA  PRO    15       4.815  61.931 -42.667  1.00  0.00
ATOM    227  C   PRO    15       5.088  59.792 -42.812  1.00  0.00
ATOM    228  O   PRO    15       5.771  58.839 -43.187  1.00  0.00
ATOM    229  N   ASN    16       4.062  59.645 -41.978  1.00  0.00
ATOM    230  H   ASN    16       3.562  60.496 -41.764  1.00  0.00
ATOM    231  CA  ASN    16       3.639  58.405 -41.319  1.00  0.00
ATOM    232  HA  ASN    16       4.481  57.821 -40.947  1.00  0.00
ATOM    233  CB  ASN    16       2.789  58.869 -40.114  1.00  0.00
ATOM    234  HB2 ASN    16       3.288  59.733 -39.676  1.00  0.00
ATOM    235  HB3 ASN    16       1.816  59.171 -40.503  1.00  0.00
ATOM    236  CG  ASN    16       2.577  57.834 -39.033  1.00  0.00
ATOM    237  OD1 ASN    16       2.870  56.664 -39.173  1.00  0.00
ATOM    238  ND2 ASN    16       2.054  58.244 -37.900  1.00  0.00
ATOM    239 HD21 ASN    16       1.896  57.584 -37.152  1.00  0.00
ATOM    240 HD22 ASN    16       1.812  59.218 -37.782  1.00  0.00
ATOM    241  C   ASN    16       2.859  57.472 -42.286  1.00  0.00
ATOM    242  O   ASN    16       1.859  57.918 -42.854  1.00  0.00
ATOM    243  N   PRO    17       3.239  56.192 -42.487  1.00  0.00
ATOM    244  CD  PRO    17       4.493  55.571 -42.072  1.00  0.00
ATOM    245  HD2 PRO    17       4.436  55.395 -40.998  1.00  0.00
ATOM    246  HD3 PRO    17       5.298  56.276 -42.282  1.00  0.00
ATOM    247  CG  PRO    17       4.629  54.273 -42.874  1.00  0.00
ATOM    248  HG2 PRO    17       4.427  53.414 -42.234  1.00  0.00
ATOM    249  HG3 PRO    17       5.635  54.190 -43.286  1.00  0.00
ATOM    250  CB  PRO    17       3.591  54.395 -43.990  1.00  0.00
ATOM    251  HB2 PRO    17       3.167  53.425 -44.250  1.00  0.00
ATOM    252  HB3 PRO    17       3.995  54.866 -44.886  1.00  0.00
ATOM    253  CA  PRO    17       2.511  55.287 -43.372  1.00  0.00
ATOM    254  HA  PRO    17       2.053  55.882 -44.162  1.00  0.00
ATOM    255  C   PRO    17       1.420  54.495 -42.628  1.00  0.00
ATOM    256  O   PRO    17       1.683  53.698 -41.730  1.00  0.00
ATOM    257  N   LYS    18       0.163  54.651 -43.065  1.00  0.00
ATOM    258  H   LYS    18      -0.025  55.437 -43.670  1.00  0.00
ATOM    259  CA  LYS    18      -0.945  53.734 -42.746  1.00  0.00
ATOM    260  HA  LYS    18      -0.999  53.578 -41.669  1.00  0.00
ATOM    261  CB  LYS    18      -2.289  54.330 -43.227  1.00  0.00
ATOM    262  HB2 LYS    18      -2.144  54.597 -44.274  1.00  0.00
ATOM    263  HB3 LYS    18      -3.020  53.524 -43.156  1.00  0.00
ATOM    264  CG  LYS    18      -2.800  55.553 -42.453  1.00  0.00
ATOM    265  HG2 LYS    18      -2.957  55.276 -41.411  1.00  0.00
ATOM    266  HG3 LYS    18      -2.056  56.348 -42.509  1.00  0.00
ATOM    267  CD  LYS    18      -4.127  56.049 -43.058  1.00  0.00
ATOM    268  HD2 LYS    18      -3.951  56.350 -44.090  1.00  0.00
ATOM    269  HD3 LYS    18      -4.849  55.233 -43.037  1.00  0.00
ATOM    270  CE  LYS    18      -4.679  57.239 -42.266  1.00  0.00
ATOM    271  HE2 LYS    18      -4.894  56.899 -41.253  1.00  0.00
ATOM    272  HE3 LYS    18      -3.909  58.010 -42.234  1.00  0.00
ATOM    273  NZ  LYS    18      -5.915  57.799 -42.874  1.00  0.00
ATOM    274  HZ1 LYS    18      -6.629  57.085 -42.903  1.00  0.00
ATOM    275  HZ2 LYS    18      -6.240  58.578 -42.319  1.00  0.00
ATOM    276  HZ3 LYS    18      -5.715  58.114 -43.813  1.00  0.00
ATOM    277  C   LYS    18      -0.742  52.398 -43.475  1.00  0.00
ATOM    278  O   LYS    18      -0.702  52.407 -44.704  1.00  0.00
ATOM    279  N   ARG    19      -0.796  51.260 -42.771  1.00  0.00
ATOM    280  H   ARG    19      -0.219  51.187 -41.945  1.00  0.00
ATOM    281  CA  ARG    19      -1.563  50.065 -43.200  1.00  0.00
ATOM    282  HA  ARG    19      -2.614  50.342 -43.289  1.00  0.00
ATOM    283  CB  ARG    19      -1.085  49.491 -44.560  1.00  0.00
ATOM    284  HB2 ARG    19      -0.137  49.958 -44.830  1.00  0.00
ATOM    285  HB3 ARG    19      -0.944  48.415 -44.462  1.00  0.00
ATOM    286  CG  ARG    19      -2.129  49.775 -45.660  1.00  0.00
ATOM    287  HG2 ARG    19      -3.017  49.179 -45.451  1.00  0.00
ATOM    288  HG3 ARG    19      -2.385  50.834 -45.623  1.00  0.00
ATOM    289  CD  ARG    19      -1.598  49.427 -47.053  1.00  0.00
ATOM    290  HD2 ARG    19      -0.695  50.006 -47.247  1.00  0.00
ATOM    291  HD3 ARG    19      -1.363  48.363 -47.092  1.00  0.00
ATOM    292  NE  ARG    19      -2.591  49.731 -48.105  1.00  0.00
ATOM    293  HE  ARG    19      -3.467  50.113 -47.777  1.00  0.00
ATOM    294  CZ  ARG    19      -2.430  49.545 -49.407  1.00  0.00
ATOM    295  NH1 ARG    19      -1.336  49.041 -49.901  1.00  0.00
ATOM    296 HH11 ARG    19      -0.580  48.780 -49.284  1.00  0.00
ATOM    297 HH12 ARG    19      -1.248  48.913 -50.899  1.00  0.00
ATOM    298  NH2 ARG    19      -3.375  49.868 -50.245  1.00  0.00
ATOM    299 HH21 ARG    19      -4.238  50.264 -49.900  1.00  0.00
ATOM    300 HH22 ARG    19      -3.240  49.721 -51.235  1.00  0.00
ATOM    301  C   ARG    19      -1.580  48.956 -42.148  1.00  0.00
ATOM    302  O   ARG    19      -0.559  48.568 -41.596  1.00  0.00
ATOM    303  N   GLN    20      -2.785  48.444 -41.932  1.00  0.00
ATOM    304  H   GLN    20      -3.534  48.957 -42.375  1.00  0.00
ATOM    305  CA  GLN    20      -3.117  47.219 -41.215  1.00  0.00
ATOM    306  HA  GLN    20      -2.882  47.304 -40.154  1.00  0.00
ATOM    307  CB  GLN    20      -4.635  46.996 -41.367  1.00  0.00
ATOM    308  HB2 GLN    20      -4.834  46.978 -42.439  1.00  0.00
ATOM    309  HB3 GLN    20      -4.841  46.013 -40.944  1.00  0.00
ATOM    310  CG  GLN    20      -5.540  48.044 -40.695  1.00  0.00
ATOM    311  HG2 GLN    20      -5.499  47.871 -39.620  1.00  0.00
ATOM    312  HG3 GLN    20      -5.178  49.048 -40.915  1.00  0.00
ATOM    313  CD  GLN    20      -6.998  47.938 -41.153  1.00  0.00
ATOM    314  OE1 GLN    20      -7.340  47.268 -42.109  1.00  0.00
ATOM    315  NE2 GLN    20      -7.912  48.624 -40.505  1.00  0.00
ATOM    316 HE21 GLN    20      -8.879  48.568 -40.791  1.00  0.00
ATOM    317 HE22 GLN    20      -7.644  49.205 -39.723  1.00  0.00
ATOM    318  C   GLN    20      -2.431  46.003 -41.855  1.00  0.00
ATOM    319  O   GLN    20      -2.458  45.878 -43.078  1.00  0.00
ATOM    320  N   GLN    21      -1.936  45.068 -41.041  1.00  0.00
ATOM    321  H   GLN    21      -1.173  45.351 -40.442  1.00  0.00
ATOM    322  CA  GLN    21      -2.365  43.660 -41.007  1.00  0.00
ATOM    323  HA  GLN    21      -3.315  43.610 -40.476  1.00  0.00
ATOM    324  CB  GLN    21      -2.546  43.023 -42.406  1.00  0.00
ATOM    325  HB2 GLN    21      -1.898  43.562 -43.098  1.00  0.00
ATOM    326  HB3 GLN    21      -2.220  41.985 -42.338  1.00  0.00
ATOM    327  CG  GLN    21      -4.003  43.073 -42.920  1.00  0.00
ATOM    328  HG2 GLN    21      -4.702  43.104 -42.084  1.00  0.00
ATOM    329  HG3 GLN    21      -4.080  43.997 -43.492  1.00  0.00
ATOM    330  CD  GLN    21      -4.381  41.900 -43.831  1.00  0.00
ATOM    331  OE1 GLN    21      -3.764  40.840 -43.848  1.00  0.00
ATOM    332  NE2 GLN    21      -5.451  42.020 -44.581  1.00  0.00
ATOM    333 HE21 GLN    21      -5.724  41.263 -45.191  1.00  0.00
ATOM    334 HE22 GLN    21      -5.997  42.869 -44.545  1.00  0.00
ATOM    335  C   GLN    21      -1.394  42.783 -40.193  1.00  0.00
ATOM    336  O   GLN    21      -0.201  43.042 -40.147  1.00  0.00
ATOM    337  N   ARG    22      -1.956  41.671 -39.689  1.00  0.00
ATOM    338  H   ARG    22      -2.928  41.827 -39.464  1.00  0.00
ATOM    339  CA  ARG    22      -1.323  40.414 -39.230  1.00  0.00
ATOM    340  HA  ARG    22      -2.087  39.643 -39.128  1.00  0.00
ATOM    341  CB  ARG    22      -0.253  39.920 -40.229  1.00  0.00
ATOM    342  HB2 ARG    22       0.407  40.755 -40.464  1.00  0.00
ATOM    343  HB3 ARG    22       0.322  39.127 -39.750  1.00  0.00
ATOM    344  CG  ARG    22      -0.883  39.385 -41.525  1.00  0.00
ATOM    345  HG2 ARG    22      -1.314  38.405 -41.323  1.00  0.00
ATOM    346  HG3 ARG    22      -1.671  40.070 -41.837  1.00  0.00
ATOM    347  CD  ARG    22       0.157  39.264 -42.639  1.00  0.00
ATOM    348  HD2 ARG    22       0.643  40.228 -42.790  1.00  0.00
ATOM    349  HD3 ARG    22       0.904  38.520 -42.361  1.00  0.00
ATOM    350  NE  ARG    22      -0.475  38.849 -43.907  1.00  0.00
ATOM    351  HE  ARG    22      -1.476  38.975 -43.952  1.00  0.00
ATOM    352  CZ  ARG    22       0.145  38.337 -44.959  1.00  0.00
ATOM    353  NH1 ARG    22       1.437  38.164 -44.987  1.00  0.00
ATOM    354 HH11 ARG    22       1.996  38.425 -44.187  1.00  0.00
ATOM    355 HH12 ARG    22       1.873  37.770 -45.809  1.00  0.00
ATOM    356  NH2 ARG    22      -0.535  37.990 -46.012  1.00  0.00
ATOM    357 HH21 ARG    22      -1.537  38.112 -46.025  1.00  0.00
ATOM    358 HH22 ARG    22      -0.057  37.600 -46.812  1.00  0.00
ATOM    359  C   ARG    22      -0.835  40.332 -37.771  1.00  0.00
ATOM    360  O   ARG    22       0.176  40.893 -37.381  1.00  0.00
ATOM    361  N   LYS    23      -1.526  39.459 -37.018  1.00  0.00
ATOM    362  H   LYS    23      -2.501  39.331 -37.250  1.00  0.00
ATOM    363  CA  LYS    23      -0.956  38.654 -35.921  1.00  0.00
ATOM    364  HA  LYS    23      -0.736  39.291 -35.064  1.00  0.00
ATOM    365  CB  LYS    23      -1.967  37.569 -35.484  1.00  0.00
ATOM    366  HB2 LYS    23      -2.350  37.116 -36.398  1.00  0.00
ATOM    367  HB3 LYS    23      -1.401  36.827 -34.921  1.00  0.00
ATOM    368  CG  LYS    23      -3.140  38.071 -34.632  1.00  0.00
ATOM    369  HG2 LYS    23      -2.749  38.492 -33.706  1.00  0.00
ATOM    370  HG3 LYS    23      -3.673  38.844 -35.185  1.00  0.00
ATOM    371  CD  LYS    23      -4.108  36.913 -34.303  1.00  0.00
ATOM    372  HD2 LYS    23      -4.582  36.576 -35.225  1.00  0.00
ATOM    373  HD3 LYS    23      -3.541  36.092 -33.865  1.00  0.00
ATOM    374  CE  LYS    23      -5.188  37.375 -33.312  1.00  0.00
ATOM    375  HE2 LYS    23      -4.692  37.655 -32.383  1.00  0.00
ATOM    376  HE3 LYS    23      -5.682  38.248 -33.738  1.00  0.00
ATOM    377  NZ  LYS    23      -6.200  36.319 -33.035  1.00  0.00
ATOM    378  HZ1 LYS    23      -5.743  35.510 -32.640  1.00  0.00
ATOM    379  HZ2 LYS    23      -6.884  36.672 -32.381  1.00  0.00
ATOM    380  HZ3 LYS    23      -6.660  36.059 -33.896  1.00  0.00
ATOM    381  C   LYS    23       0.308  37.937 -36.422  1.00  0.00
ATOM    382  O   LYS    23       0.306  37.476 -37.564  1.00  0.00
ATOM    383  N   PRO    24       1.298  37.698 -35.553  1.00  0.00
ATOM    384  CD  PRO    24       2.596  38.243 -35.905  1.00  0.00
ATOM    385  HD2 PRO    24       3.057  38.606 -34.986  1.00  0.00
ATOM    386  HD3 PRO    24       2.425  39.081 -36.581  1.00  0.00
ATOM    387  CG  PRO    24       3.400  37.118 -36.561  1.00  0.00
ATOM    388  HG2 PRO    24       4.415  37.105 -36.163  1.00  0.00
ATOM    389  HG3 PRO    24       3.436  37.268 -37.640  1.00  0.00
ATOM    390  CB  PRO    24       2.648  35.834 -36.213  1.00  0.00
ATOM    391  HB2 PRO    24       3.259  35.056 -35.756  1.00  0.00
ATOM    392  HB3 PRO    24       2.179  35.444 -37.116  1.00  0.00
ATOM    393  CA  PRO    24       1.572  36.300 -35.224  1.00  0.00
ATOM    394  HA  PRO    24       0.659  35.748 -35.448  1.00  0.00
ATOM    395  C   PRO    24       1.991  36.027 -33.772  1.00  0.00
ATOM    396  O   PRO    24       2.266  36.896 -32.952  1.00  0.00
ATOM    397  N   LYS    25       1.965  34.729 -33.517  1.00  0.00
ATOM    398  H   LYS    25       1.738  34.241 -34.372  1.00  0.00
ATOM    399  CA  LYS    25       2.201  33.943 -32.317  1.00  0.00
ATOM    400  HA  LYS    25       1.726  34.341 -31.420  1.00  0.00
ATOM    401  CB  LYS    25       1.511  32.614 -32.693  1.00  0.00
ATOM    402  HB2 LYS    25       0.580  32.929 -33.164  1.00  0.00
ATOM    403  HB3 LYS    25       2.171  32.183 -33.446  1.00  0.00
ATOM    404  CG  LYS    25       1.210  31.566 -31.619  1.00  0.00
ATOM    405  HG2 LYS    25       2.132  31.122 -31.244  1.00  0.00
ATOM    406  HG3 LYS    25       0.658  32.010 -30.791  1.00  0.00
ATOM    407  CD  LYS    25       0.346  30.472 -32.286  1.00  0.00
ATOM    408  HD2 LYS    25      -0.500  30.964 -32.766  1.00  0.00
ATOM    409  HD3 LYS    25       0.958  29.981 -33.043  1.00  0.00
ATOM    410  CE  LYS    25      -0.168  29.430 -31.291  1.00  0.00
ATOM    411  HE2 LYS    25       0.692  28.919 -30.857  1.00  0.00
ATOM    412  HE3 LYS    25      -0.716  29.950 -30.505  1.00  0.00
ATOM    413  NZ  LYS    25      -1.059  28.434 -31.941  1.00  0.00
ATOM    414  HZ1 LYS    25      -0.551  27.952 -32.669  1.00  0.00
ATOM    415  HZ2 LYS    25      -1.376  27.766 -31.253  1.00  0.00
ATOM    416  HZ3 LYS    25      -1.856  28.907 -32.343  1.00  0.00
ATOM    417  C   LYS    25       3.711  33.783 -32.086  1.00  0.00
ATOM    418  O   LYS    25       4.414  33.478 -33.038  1.00  0.00
ATOM    419  N   GLY    26       4.144  33.902 -30.829  1.00  0.00
ATOM    420  H   GLY    26       3.583  34.488 -30.228  1.00  0.00
ATOM    421  CA  GLY    26       5.338  33.267 -30.263  1.00  0.00
ATOM    422  HA2 GLY    26       5.303  33.476 -29.194  1.00  0.00
ATOM    423  HA3 GLY    26       5.209  32.197 -30.428  1.00  0.00
ATOM    424  C   GLY    26       6.703  33.694 -30.810  1.00  0.00
ATOM    425  O   GLY    26       7.115  33.248 -31.870  1.00  0.00
ATOM    426  N   ASN    27       7.478  34.417 -30.000  1.00  0.00
ATOM    427  H   ASN    27       7.088  35.162 -29.441  1.00  0.00
ATOM    428  CA  ASN    27       8.929  34.270 -30.041  1.00  0.00
ATOM    429  HA  ASN    27       9.183  33.253 -30.340  1.00  0.00
ATOM    430  CB  ASN    27       9.559  35.253 -31.050  1.00  0.00
ATOM    431  HB2 ASN    27       8.826  35.509 -31.815  1.00  0.00
ATOM    432  HB3 ASN    27       9.854  36.155 -30.514  1.00  0.00
ATOM    433  CG  ASN    27      10.790  34.667 -31.732  1.00  0.00
ATOM    434  OD1 ASN    27      11.227  33.563 -31.467  1.00  0.00
ATOM    435  ND2 ASN    27      11.385  35.392 -32.651  1.00  0.00
ATOM    436 HD21 ASN    27      12.203  35.033 -33.122  1.00  0.00
ATOM    437 HD22 ASN    27      11.022  36.306 -32.883  1.00  0.00
ATOM    438  C   ASN    27       9.487  34.350 -28.613  1.00  0.00
ATOM    439  O   ASN    27       9.723  35.424 -28.062  1.00  0.00
ATOM    440  N   LYS    28       9.634  33.177 -27.993  1.00  0.00
ATOM    441  H   LYS    28       9.153  32.378 -28.381  1.00  0.00
ATOM    442  CA  LYS    28      10.497  32.970 -26.832  1.00  0.00
ATOM    443  HA  LYS    28      10.242  33.680 -26.045  1.00  0.00
ATOM    444  CB  LYS    28      10.309  31.537 -26.285  1.00  0.00
ATOM    445  HB2 LYS    28      10.364  30.879 -27.152  1.00  0.00
ATOM    446  HB3 LYS    28      11.164  31.353 -25.635  1.00  0.00
ATOM    447  CG  LYS    28       9.015  31.260 -25.516  1.00  0.00
ATOM    448  HG2 LYS    28       8.991  31.850 -24.600  1.00  0.00
ATOM    449  HG3 LYS    28       8.152  31.512 -26.132  1.00  0.00
ATOM    450  CD  LYS    28       8.974  29.766 -25.164  1.00  0.00
ATOM    451  HD2 LYS    28       8.895  29.197 -26.090  1.00  0.00
ATOM    452  HD3 LYS    28       9.903  29.507 -24.657  1.00  0.00
ATOM    453  CE  LYS    28       7.786  29.430 -24.256  1.00  0.00
ATOM    454  HE2 LYS    28       7.882  30.001 -23.332  1.00  0.00
ATOM    455  HE3 LYS    28       6.866  29.716 -24.766  1.00  0.00
ATOM    456  NZ  LYS    28       7.745  27.979 -23.939  1.00  0.00
ATOM    457  HZ1 LYS    28       8.597  27.714 -23.466  1.00  0.00
ATOM    458  HZ2 LYS    28       6.954  27.787 -23.341  1.00  0.00
ATOM    459  HZ3 LYS    28       7.656  27.450 -24.795  1.00  0.00
ATOM    460  C   LYS    28      11.925  33.107 -27.353  1.00  0.00
ATOM    461  O   LYS    28      12.442  32.111 -27.822  1.00  0.00
ATOM    462  N   ASN    29      12.486  34.312 -27.381  1.00  0.00
ATOM    463  H   ASN    29      11.878  35.117 -27.327  1.00  0.00
ATOM    464  CA  ASN    29      13.923  34.536 -27.623  1.00  0.00
ATOM    465  HA  ASN    29      14.512  33.868 -26.995  1.00  0.00
ATOM    466  CB  ASN    29      14.272  34.257 -29.109  1.00  0.00
ATOM    467  HB2 ASN    29      13.380  34.475 -29.696  1.00  0.00
ATOM    468  HB3 ASN    29      15.081  34.917 -29.420  1.00  0.00
ATOM    469  CG  ASN    29      14.690  32.814 -29.375  1.00  0.00
ATOM    470  OD1 ASN    29      15.090  32.062 -28.502  1.00  0.00
ATOM    471  ND2 ASN    29      14.641  32.371 -30.606  1.00  0.00
ATOM    472 HD21 ASN    29      14.913  31.419 -30.808  1.00  0.00
ATOM    473 HD22 ASN    29      14.332  32.983 -31.348  1.00  0.00
ATOM    474  C   ASN    29      14.421  35.924 -27.174  1.00  0.00
ATOM    475  O   ASN    29      15.618  36.174 -27.222  1.00  0.00
ATOM    476  N   SER    30      13.556  36.822 -26.687  1.00  0.00
ATOM    477  H   SER    30      12.566  36.622 -26.701  1.00  0.00
ATOM    478  CA  SER    30      13.993  38.148 -26.229  1.00  0.00
ATOM    479  HA  SER    30      14.802  38.514 -26.862  1.00  0.00
ATOM    480  CB  SER    30      12.830  39.137 -26.303  1.00  0.00
ATOM    481  HB2 SER    30      13.156  40.097 -25.902  1.00  0.00
ATOM    482  HB3 SER    30      12.536  39.260 -27.345  1.00  0.00
ATOM    483  OG  SER    30      11.723  38.662 -25.553  1.00  0.00
ATOM    484  HG  SER    30      11.003  39.294 -25.610  1.00  0.00
ATOM    485  C   SER    30      14.620  38.159 -24.830  1.00  0.00
ATOM    486  O   SER    30      15.344  39.089 -24.519  1.00  0.00
ATOM    487  N   ILE    31      14.372  37.141 -23.995  1.00  0.00
ATOM    488  H   ILE    31      13.764  36.396 -24.304  1.00  0.00
ATOM    489  CA  ILE    31      14.816  37.144 -22.582  1.00  0.00
ATOM    490  HA  ILE    31      14.845  38.159 -22.185  1.00  0.00
ATOM    491  CB  ILE    31      13.861  36.281 -21.722  1.00  0.00
ATOM    492  HB  ILE    31      13.808  35.284 -22.159  1.00  0.00
ATOM    493  CG2 ILE    31      14.353  36.178 -20.267  1.00  0.00
ATOM    494 HG21 ILE    31      14.406  37.175 -19.829  1.00  0.00
ATOM    495 HG22 ILE    31      13.660  35.565 -19.691  1.00  0.00
ATOM    496 HG23 ILE    31      15.342  35.721 -20.249  1.00  0.00
ATOM    497  CG1 ILE    31      12.435  36.892 -21.766  1.00  0.00
ATOM    498 HG12 ILE    31      12.498  37.870 -21.290  1.00  0.00
ATOM    499 HG13 ILE    31      12.179  37.017 -22.818  1.00  0.00
ATOM    500  CD1 ILE    31      11.351  36.054 -21.072  1.00  0.00
ATOM    501 HD11 ILE    31      11.606  35.929 -20.020  1.00  0.00
ATOM    502 HD12 ILE    31      10.390  36.561 -21.155  1.00  0.00
ATOM    503 HD13 ILE    31      11.287  35.076 -21.548  1.00  0.00
ATOM    504  C   ILE    31      16.302  36.754 -22.449  1.00  0.00
ATOM    505  O   ILE    31      17.024  37.349 -21.654  1.00  0.00
ATOM    506  N   LEU    32      16.785  35.831 -23.286  1.00  0.00
ATOM    507  H   LEU    32      16.149  35.378 -23.927  1.00  0.00
ATOM    508  CA  LEU    32      18.180  35.359 -23.236  1.00  0.00
ATOM    509  HA  LEU    32      18.498  35.203 -22.205  1.00  0.00
ATOM    510  CB  LEU    32      18.272  34.015 -23.990  1.00  0.00
ATOM    511  HB2 LEU    32      17.350  33.884 -24.556  1.00  0.00
ATOM    512  HB3 LEU    32      19.116  34.064 -24.678  1.00  0.00
ATOM    513  CG  LEU    32      18.459  32.822 -23.030  1.00  0.00
ATOM    514  HG  LEU    32      18.092  33.102 -22.042  1.00  0.00
ATOM    515  CD1 LEU    32      17.688  31.601 -23.532  1.00  0.00
ATOM    516 HD11 LEU    32      18.054  31.320 -24.519  1.00  0.00
ATOM    517 HD12 LEU    32      17.833  30.770 -22.841  1.00  0.00
ATOM    518 HD13 LEU    32      16.627  31.841 -23.594  1.00  0.00
ATOM    519  CD2 LEU    32      19.938  32.449 -22.915  1.00  0.00
ATOM    520 HD21 LEU    32      20.499  33.301 -22.532  1.00  0.00
ATOM    521 HD22 LEU    32      20.049  31.606 -22.233  1.00  0.00
ATOM    522 HD23 LEU    32      20.321  32.174 -23.898  1.00  0.00
ATOM    523  C   LEU    32      19.186  36.395 -23.760  1.00  0.00
ATOM    524  O   LEU    32      20.316  36.440 -23.284  1.00  0.00
ATOM    525  N   ALA    33      18.771  37.252 -24.702  1.00  0.00
ATOM    526  H   ALA    33      17.870  37.112 -25.137  1.00  0.00
ATOM    527  CA  ALA    33      19.619  38.339 -25.196  1.00  0.00
ATOM    528  HA  ALA    33      20.612  37.945 -25.412  1.00  0.00
ATOM    529  CB  ALA    33      19.011  38.879 -26.499  1.00  0.00
ATOM    530  HB1 ALA    33      18.020  39.285 -26.297  1.00  0.00
ATOM    531  HB2 ALA    33      19.650  39.665 -26.900  1.00  0.00
ATOM    532  HB3 ALA    33      18.931  38.070 -27.226  1.00  0.00
ATOM    533  C   ALA    33      19.806  39.440 -24.138  1.00  0.00
ATOM    534  O   ALA    33      20.912  39.947 -23.968  1.00  0.00
ATOM    535  N   THR    34      18.761  39.752 -23.365  1.00  0.00
ATOM    536  H   THR    34      17.853  39.368 -23.585  1.00  0.00
ATOM    537  CA  THR    34      18.858  40.730 -22.273  1.00  0.00
ATOM    538  HA  THR    34      19.413  41.597 -22.632  1.00  0.00
ATOM    539  CB  THR    34      17.467  41.195 -21.809  1.00  0.00
ATOM    540  HB  THR    34      17.547  41.590 -20.796  1.00  0.00
ATOM    541  CG2 THR    34      16.922  42.279 -22.737  1.00  0.00
ATOM    542 HG21 THR    34      16.841  41.884 -23.750  1.00  0.00
ATOM    543 HG22 THR    34      15.938  42.593 -22.390  1.00  0.00
ATOM    544 HG23 THR    34      17.598  43.134 -22.734  1.00  0.00
ATOM    545  OG1 THR    34      16.521  40.142 -21.816  1.00  0.00
ATOM    546  HG1 THR    34      15.670  40.474 -21.521  1.00  0.00
ATOM    547  C   THR    34      19.682  40.228 -21.090  1.00  0.00
ATOM    548  O   THR    34      20.420  41.013 -20.508  1.00  0.00
ATOM    549  N   GLU    35      19.635  38.937 -20.744  1.00  0.00
ATOM    550  H   GLU    35      18.978  38.318 -21.197  1.00  0.00
ATOM    551  CA  GLU    35      20.443  38.406 -19.630  1.00  0.00
ATOM    552  HA  GLU    35      20.354  39.063 -18.765  1.00  0.00
ATOM    553  CB  GLU    35      19.960  37.001 -19.233  1.00  0.00
ATOM    554  HB2 GLU    35      19.762  36.437 -20.145  1.00  0.00
ATOM    555  HB3 GLU    35      20.755  36.512 -18.670  1.00  0.00
ATOM    556  CG  GLU    35      18.684  37.055 -18.376  1.00  0.00
ATOM    557  HG2 GLU    35      18.966  37.637 -17.498  1.00  0.00
ATOM    558  HG3 GLU    35      17.891  37.573 -18.915  1.00  0.00
ATOM    559  CD  GLU    35      18.182  35.668 -17.933  1.00  0.00
ATOM    560  OE1 GLU    35      18.431  34.678 -18.664  1.00  0.00
ATOM    561  OE2 GLU    35      17.488  35.608 -16.892  1.00  0.00
ATOM    562  C   GLU    35      21.951  38.412 -19.938  1.00  0.00
ATOM    563  O   GLU    35      22.754  38.745 -19.066  1.00  0.00
ATOM    564  N   GLN    36      22.356  38.119 -21.182  1.00  0.00
ATOM    565  H   GLN    36      21.687  37.787 -21.862  1.00  0.00
ATOM    566  CA  GLN    36      23.776  38.156 -21.562  1.00  0.00
ATOM    567  HA  GLN    36      24.370  37.640 -20.808  1.00  0.00
ATOM    568  CB  GLN    36      23.998  37.467 -22.917  1.00  0.00
ATOM    569  HB2 GLN    36      23.242  37.826 -23.615  1.00  0.00
ATOM    570  HB3 GLN    36      24.988  37.738 -23.284  1.00  0.00
ATOM    571  CG  GLN    36      23.898  35.940 -22.795  1.00  0.00
ATOM    572  HG2 GLN    36      24.524  35.618 -21.963  1.00  0.00
ATOM    573  HG3 GLN    36      22.860  35.676 -22.592  1.00  0.00
ATOM    574  CD  GLN    36      24.350  35.208 -24.058  1.00  0.00
ATOM    575  OE1 GLN    36      24.211  35.655 -25.183  1.00  0.00
ATOM    576  NE2 GLN    36      24.922  34.028 -23.926  1.00  0.00
ATOM    577 HE21 GLN    36      25.229  33.525 -24.746  1.00  0.00
ATOM    578 HE22 GLN    36      25.050  33.633 -23.006  1.00  0.00
ATOM    579  C   GLN    36      24.351  39.580 -21.564  1.00  0.00
ATOM    580  O   GLN    36      25.480  39.774 -21.113  1.00  0.00
ATOM    581  N   GLU    37      23.576  40.578 -22.000  1.00  0.00
ATOM    582  H   GLU    37      22.683  40.365 -22.422  1.00  0.00
ATOM    583  CA  GLU    37      24.017  41.980 -21.972  1.00  0.00
ATOM    584  HA  GLU    37      25.024  42.057 -22.381  1.00  0.00
ATOM    585  CB  GLU    37      23.077  42.862 -22.811  1.00  0.00
ATOM    586  HB2 GLU    37      22.049  42.599 -22.563  1.00  0.00
ATOM    587  HB3 GLU    37      23.259  43.904 -22.547  1.00  0.00
ATOM    588  CG  GLU    37      23.306  42.668 -24.317  1.00  0.00
ATOM    589  HG2 GLU    37      24.371  42.811 -24.500  1.00  0.00
ATOM    590  HG3 GLU    37      23.027  41.647 -24.577  1.00  0.00
ATOM    591  CD  GLU    37      22.500  43.656 -25.181  1.00  0.00
ATOM    592  OE1 GLU    37      21.518  44.244 -24.670  1.00  0.00
ATOM    593  OE2 GLU    37      22.868  43.807 -26.369  1.00  0.00
ATOM    594  C   GLU    37      24.139  42.529 -20.545  1.00  0.00
ATOM    595  O   GLU    37      25.116  43.219 -20.241  1.00  0.00
ATOM    596  N   ILE    38      23.212  42.173 -19.646  1.00  0.00
ATOM    597  H   ILE    38      22.392  41.677 -19.965  1.00  0.00
ATOM    598  CA  ILE    38      23.278  42.576 -18.231  1.00  0.00
ATOM    599  HA  ILE    38      23.440  43.652 -18.162  1.00  0.00
ATOM    600  CB  ILE    38      21.964  42.204 -17.498  1.00  0.00
ATOM    601  HB  ILE    38      21.764  41.144 -17.654  1.00  0.00
ATOM    602  CG2 ILE    38      22.074  42.489 -15.985  1.00  0.00
ATOM    603 HG21 ILE    38      22.273  43.549 -15.828  1.00  0.00
ATOM    604 HG22 ILE    38      21.139  42.219 -15.495  1.00  0.00
ATOM    605 HG23 ILE    38      22.888  41.900 -15.562  1.00  0.00
ATOM    606  CG1 ILE    38      20.769  43.005 -18.069  1.00  0.00
ATOM    607 HG12 ILE    38      20.849  44.023 -17.687  1.00  0.00
ATOM    608 HG13 ILE    38      20.874  43.015 -19.154  1.00  0.00
ATOM    609  CD1 ILE    38      19.399  42.425 -17.694  1.00  0.00
ATOM    610 HD11 ILE    38      19.293  42.415 -16.609  1.00  0.00
ATOM    611 HD12 ILE    38      18.612  43.040 -18.130  1.00  0.00
ATOM    612 HD13 ILE    38      19.318  41.407 -18.076  1.00  0.00
ATOM    613  C   ILE    38      24.524  41.977 -17.563  1.00  0.00
ATOM    614  O   ILE    38      25.260  42.689 -16.880  1.00  0.00
ATOM    615  N   THR    39      24.833  40.706 -17.844  1.00  0.00
ATOM    616  H   THR    39      24.222  40.174 -18.447  1.00  0.00
ATOM    617  CA  THR    39      25.996  40.024 -17.252  1.00  0.00
ATOM    618  HA  THR    39      25.960  40.184 -16.174  1.00  0.00
ATOM    619  CB  THR    39      25.957  38.509 -17.526  1.00  0.00
ATOM    620  HB  THR    39      26.296  38.334 -18.547  1.00  0.00
ATOM    621  CG2 THR    39      26.854  37.740 -16.552  1.00  0.00
ATOM    622 HG21 THR    39      26.516  37.915 -15.531  1.00  0.00
ATOM    623 HG22 THR    39      26.802  36.674 -16.774  1.00  0.00
ATOM    624 HG23 THR    39      27.883  38.083 -16.657  1.00  0.00
ATOM    625  OG1 THR    39      24.677  37.941 -17.358  1.00  0.00
ATOM    626  HG1 THR    39      24.718  37.000 -17.542  1.00  0.00
ATOM    627  C   THR    39      27.329  40.606 -17.757  1.00  0.00
ATOM    628  O   THR    39      28.284  40.742 -16.989  1.00  0.00
ATOM    629  N   TYR    40      27.416  40.998 -19.037  1.00  0.00
ATOM    630  H   TYR    40      26.648  40.796 -19.661  1.00  0.00
ATOM    631  CA  TYR    40      28.619  41.633 -19.595  1.00  0.00
ATOM    632  HA  TYR    40      29.508  41.068 -19.317  1.00  0.00
ATOM    633  CB  TYR    40      28.518  41.666 -21.127  1.00  0.00
ATOM    634  HB2 TYR    40      28.354  40.641 -21.458  1.00  0.00
ATOM    635  HB3 TYR    40      27.652  42.274 -21.387  1.00  0.00
ATOM    636  CG  TYR    40      29.754  42.227 -21.810  1.00  0.00
ATOM    637  CD1 TYR    40      30.917  41.434 -21.917  1.00  0.00
ATOM    638  HD1 TYR    40      30.918  40.417 -21.525  1.00  0.00
ATOM    639  CE1 TYR    40      32.074  41.954 -22.529  1.00  0.00
ATOM    640  HE1 TYR    40      32.960  41.330 -22.641  1.00  0.00
ATOM    641  CZ  TYR    40      32.067  43.268 -23.044  1.00  0.00
ATOM    642  OH  TYR    40      33.194  43.802 -23.582  1.00  0.00
ATOM    643  HH  TYR    40      33.941  43.199 -23.562  1.00  0.00
ATOM    644  CE2 TYR    40      30.899  44.053 -22.955  1.00  0.00
ATOM    645  HE2 TYR    40      30.887  45.061 -23.370  1.00  0.00
ATOM    646  CD2 TYR    40      29.747  43.534 -22.329  1.00  0.00
ATOM    647  HD2 TYR    40      28.849  44.146 -22.247  1.00  0.00
ATOM    648  C   TYR    40      28.854  43.039 -19.023  1.00  0.00
ATOM    649  O   TYR    40      29.995  43.419 -18.744  1.00  0.00
ATOM    650  N   ALA    41      27.776  43.800 -18.794  1.00  0.00
ATOM    651  H   ALA    41      26.880  43.494 -19.145  1.00  0.00
ATOM    652  CA  ALA    41      27.857  45.106 -18.155  1.00  0.00
ATOM    653  HA  ALA    41      28.617  45.695 -18.668  1.00  0.00
ATOM    654  CB  ALA    41      26.507  45.807 -18.313  1.00  0.00
ATOM    655  HB1 ALA    41      25.737  45.234 -17.797  1.00  0.00
ATOM    656  HB2 ALA    41      26.564  46.807 -17.883  1.00  0.00
ATOM    657  HB3 ALA    41      26.257  45.881 -19.371  1.00  0.00
ATOM    658  C   ALA    41      28.310  45.003 -16.682  1.00  0.00
ATOM    659  O   ALA    41      29.165  45.785 -16.262  1.00  0.00
ATOM    660  N   GLU    42      27.829  44.012 -15.922  1.00  0.00
ATOM    661  H   GLU    42      27.086  43.438 -16.294  1.00  0.00
ATOM    662  CA  GLU    42      28.278  43.765 -14.541  1.00  0.00
ATOM    663  HA  GLU    42      28.222  44.690 -13.968  1.00  0.00
ATOM    664  CB  GLU    42      27.394  42.707 -13.856  1.00  0.00
ATOM    665  HB2 GLU    42      27.152  41.936 -14.587  1.00  0.00
ATOM    666  HB3 GLU    42      27.960  42.265 -13.036  1.00  0.00
ATOM    667  CG  GLU    42      26.095  43.319 -13.309  1.00  0.00
ATOM    668  HG2 GLU    42      26.368  44.135 -12.640  1.00  0.00
ATOM    669  HG3 GLU    42      25.534  43.716 -14.155  1.00  0.00
ATOM    670  CD  GLU    42      25.225  42.303 -12.549  1.00  0.00
ATOM    671  OE1 GLU    42      25.267  41.103 -12.898  1.00  0.00
ATOM    672  OE2 GLU    42      24.517  42.744 -11.612  1.00  0.00
ATOM    673  C   GLU    42      29.751  43.339 -14.460  1.00  0.00
ATOM    674  O   GLU    42      30.489  43.842 -13.605  1.00  0.00
ATOM    675  N   LEU    43      30.220  42.483 -15.380  1.00  0.00
ATOM    676  H   LEU    43      29.581  42.073 -16.046  1.00  0.00
ATOM    677  CA  LEU    43      31.623  42.052 -15.406  1.00  0.00
ATOM    678  HA  LEU    43      31.926  41.693 -14.422  1.00  0.00
ATOM    679  CB  LEU    43      31.792  40.904 -16.423  1.00  0.00
ATOM    680  HB2 LEU    43      30.925  40.249 -16.335  1.00  0.00
ATOM    681  HB3 LEU    43      31.818  41.339 -17.422  1.00  0.00
ATOM    682  CG  LEU    43      33.078  40.088 -16.185  1.00  0.00
ATOM    683  HG  LEU    43      33.882  40.775 -15.919  1.00  0.00
ATOM    684  CD1 LEU    43      32.887  39.067 -15.060  1.00  0.00
ATOM    685 HD11 LEU    43      32.084  38.379 -15.325  1.00  0.00
ATOM    686 HD12 LEU    43      33.811  38.507 -14.916  1.00  0.00
ATOM    687 HD13 LEU    43      32.630  39.587 -14.137  1.00  0.00
ATOM    688  CD2 LEU    43      33.475  39.330 -17.452  1.00  0.00
ATOM    689 HD21 LEU    43      33.651  40.040 -18.260  1.00  0.00
ATOM    690 HD22 LEU    43      34.385  38.760 -17.265  1.00  0.00
ATOM    691 HD23 LEU    43      32.672  38.649 -17.735  1.00  0.00
ATOM    692  C   LEU    43      32.572  43.218 -15.719  1.00  0.00
ATOM    693  O   LEU    43      33.639  43.334 -15.116  1.00  0.00
ATOM    694  N   ASN    44      32.182  44.121 -16.628  1.00  0.00
ATOM    695  H   ASN    44      31.361  43.934 -17.186  1.00  0.00
ATOM    696  CA  ASN    44      32.958  45.327 -16.918  1.00  0.00
ATOM    697  HA  ASN    44      34.012  45.077 -17.040  1.00  0.00
ATOM    698  CB  ASN    44      32.452  45.963 -18.217  1.00  0.00
ATOM    699  HB2 ASN    44      31.364  45.897 -18.203  1.00  0.00
ATOM    700  HB3 ASN    44      32.751  47.010 -18.267  1.00  0.00
ATOM    701  CG  ASN    44      32.965  45.253 -19.455  1.00  0.00
ATOM    702  OD1 ASN    44      34.061  44.718 -19.513  1.00  0.00
ATOM    703  ND2 ASN    44      32.191  45.264 -20.508  1.00  0.00
ATOM    704 HD21 ASN    44      32.490  44.804 -21.356  1.00  0.00
ATOM    705 HD22 ASN    44      31.297  45.732 -20.469  1.00  0.00
ATOM    706  C   ASN    44      32.941  46.326 -15.755  1.00  0.00
ATOM    707  O   ASN    44      33.953  46.988 -15.526  1.00  0.00
ATOM    708  N   LEU    45      31.852  46.407 -14.983  1.00  0.00
ATOM    709  H   LEU    45      31.016  45.913 -15.262  1.00  0.00
ATOM    710  CA  LEU    45      31.790  47.260 -13.795  1.00  0.00
ATOM    711  HA  LEU    45      32.169  48.256 -14.025  1.00  0.00
ATOM    712  CB  LEU    45      30.329  47.385 -13.327  1.00  0.00
ATOM    713  HB2 LEU    45      29.694  47.438 -14.212  1.00  0.00
ATOM    714  HB3 LEU    45      30.082  46.490 -12.757  1.00  0.00
ATOM    715  CG  LEU    45      30.096  48.632 -12.452  1.00  0.00
ATOM    716  HG  LEU    45      30.950  48.755 -11.786  1.00  0.00
ATOM    717  CD1 LEU    45      29.934  49.890 -13.312  1.00  0.00
ATOM    718 HD11 LEU    45      29.080  49.768 -13.978  1.00  0.00
ATOM    719 HD12 LEU    45      29.771  50.753 -12.667  1.00  0.00
ATOM    720 HD13 LEU    45      30.836  50.045 -13.904  1.00  0.00
ATOM    721  CD2 LEU    45      28.830  48.465 -11.614  1.00  0.00
ATOM    722 HD21 LEU    45      28.933  47.593 -10.968  1.00  0.00
ATOM    723 HD22 LEU    45      28.679  49.354 -11.002  1.00  0.00
ATOM    724 HD23 LEU    45      27.973  48.329 -12.273  1.00  0.00
ATOM    725  C   LEU    45      32.710  46.733 -12.678  1.00  0.00
ATOM    726  O   LEU    45      33.430  47.517 -12.062  1.00  0.00
ATOM    727  N   GLN    46      32.751  45.413 -12.457  1.00  0.00
ATOM    728  H   GLN    46      32.086  44.815 -12.926  1.00  0.00
ATOM    729  CA  GLN    46      33.690  44.800 -11.504  1.00  0.00
ATOM    730  HA  GLN    46      33.635  45.322 -10.548  1.00  0.00
ATOM    731  CB  GLN    46      33.349  43.321 -11.276  1.00  0.00
ATOM    732  HB2 GLN    46      33.059  42.884 -12.232  1.00  0.00
ATOM    733  HB3 GLN    46      34.240  42.817 -10.903  1.00  0.00
ATOM    734  CG  GLN    46      32.207  43.151 -10.269  1.00  0.00
ATOM    735  HG2 GLN    46      32.409  43.752  -9.382  1.00  0.00
ATOM    736  HG3 GLN    46      31.284  43.493 -10.737  1.00  0.00
ATOM    737  CD  GLN    46      32.027  41.694  -9.842  1.00  0.00
ATOM    738  OE1 GLN    46      32.329  40.752 -10.553  1.00  0.00
ATOM    739  NE2 GLN    46      31.538  41.443  -8.646  1.00  0.00
ATOM    740 HE21 GLN    46      31.412  40.487  -8.346  1.00  0.00
ATOM    741 HE22 GLN    46      31.291  42.208  -8.034  1.00  0.00
ATOM    742  C   GLN    46      35.145  44.927 -11.959  1.00  0.00
ATOM    743  O   GLN    46      36.022  45.184 -11.137  1.00  0.00
ATOM    744  N   LYS    47      35.421  44.807 -13.264  1.00  0.00
ATOM    745  H   LYS    47      34.693  44.502 -13.894  1.00  0.00
ATOM    746  CA  LYS    47      36.777  44.970 -13.796  1.00  0.00
ATOM    747  HA  LYS    47      37.496  44.429 -13.180  1.00  0.00
ATOM    748  CB  LYS    47      36.829  44.407 -15.216  1.00  0.00
ATOM    749  HB2 LYS    47      36.236  43.493 -15.255  1.00  0.00
ATOM    750  HB3 LYS    47      36.408  45.142 -15.902  1.00  0.00
ATOM    751  CG  LYS    47      38.272  44.097 -15.623  1.00  0.00
ATOM    752  HG2 LYS    47      38.825  45.031 -15.724  1.00  0.00
ATOM    753  HG3 LYS    47      38.738  43.481 -14.854  1.00  0.00
ATOM    754  CD  LYS    47      38.289  43.348 -16.955  1.00  0.00
ATOM    755  HD2 LYS    47      37.670  42.454 -16.888  1.00  0.00
ATOM    756  HD3 LYS    47      37.912  43.992 -17.750  1.00  0.00
ATOM    757  CE  LYS    47      39.730  42.947 -17.266  1.00  0.00
ATOM    758  HE2 LYS    47      40.329  43.850 -17.382  1.00  0.00
ATOM    759  HE3 LYS    47      40.118  42.358 -16.435  1.00  0.00
ATOM    760  NZ  LYS    47      39.797  42.147 -18.511  1.00  0.00
ATOM    761  HZ1 LYS    47      39.438  42.692 -19.281  1.00  0.00
ATOM    762  HZ2 LYS    47      40.757  41.893 -18.697  1.00  0.00
ATOM    763  HZ3 LYS    47      39.242  41.310 -18.403  1.00  0.00
ATOM    764  C   LYS    47      37.257  46.421 -13.699  1.00  0.00
ATOM    765  O   LYS    47      38.379  46.657 -13.263  1.00  0.00
ATOM    766  N   ALA    48      36.377  47.389 -13.977  1.00  0.00
ATOM    767  H   ALA    48      35.501  47.135 -14.411  1.00  0.00
ATOM    768  CA  ALA    48      36.659  48.807 -13.762  1.00  0.00
ATOM    769  HA  ALA    48      37.584  49.057 -14.281  1.00  0.00
ATOM    770  CB  ALA    48      35.517  49.636 -14.368  1.00  0.00
ATOM    771  HB1 ALA    48      34.585  49.403 -13.853  1.00  0.00
ATOM    772  HB2 ALA    48      35.738  50.697 -14.255  1.00  0.00
ATOM    773  HB3 ALA    48      35.416  49.397 -15.427  1.00  0.00
ATOM    774  C   ALA    48      36.876  49.143 -12.275  1.00  0.00
ATOM    775  O   ALA    48      37.671  50.023 -11.965  1.00  0.00
ATOM    776  N   SER    49      36.221  48.431 -11.347  1.00  0.00
ATOM    777  H   SER    49      35.452  47.840 -11.627  1.00  0.00
ATOM    778  CA  SER    49      36.473  48.613  -9.910  1.00  0.00
ATOM    779  HA  SER    49      36.683  49.664  -9.713  1.00  0.00
ATOM    780  CB  SER    49      35.261  48.186  -9.062  1.00  0.00
ATOM    781  HB2 SER    49      35.103  48.959  -8.310  1.00  0.00
ATOM    782  HB3 SER    49      34.398  48.144  -9.727  1.00  0.00
ATOM    783  OG  SER    49      35.425  46.933  -8.423  1.00  0.00
ATOM    784  HG  SER    49      34.637  46.728  -7.914  1.00  0.00
ATOM    785  C   SER    49      37.771  47.960  -9.429  1.00  0.00
ATOM    786  O   SER    49      38.311  48.385  -8.411  1.00  0.00
ATOM    787  N   GLN    50      38.276  46.931 -10.123  1.00  0.00
ATOM    788  H   GLN    50      37.729  46.562 -10.888  1.00  0.00
ATOM    789  CA  GLN    50      39.520  46.241  -9.760  1.00  0.00
ATOM    790  HA  GLN    50      39.686  46.313  -8.685  1.00  0.00
ATOM    791  CB  GLN    50      39.432  44.754 -10.145  1.00  0.00
ATOM    792  HB2 GLN    50      38.981  44.676 -11.134  1.00  0.00
ATOM    793  HB3 GLN    50      40.440  44.341 -10.173  1.00  0.00
ATOM    794  CG  GLN    50      38.585  43.968  -9.133  1.00  0.00
ATOM    795  HG2 GLN    50      39.013  44.111  -8.141  1.00  0.00
ATOM    796  HG3 GLN    50      37.571  44.368  -9.153  1.00  0.00
ATOM    797  CD  GLN    50      38.524  42.472  -9.426  1.00  0.00
ATOM    798  OE1 GLN    50      38.860  41.977 -10.487  1.00  0.00
ATOM    799  NE2 GLN    50      38.085  41.673  -8.475  1.00  0.00
ATOM    800 HE21 GLN    50      38.033  40.678  -8.640  1.00  0.00
ATOM    801 HE22 GLN    50      37.802  42.059  -7.586  1.00  0.00
ATOM    802  C   GLN    50      40.773  46.901 -10.352  1.00  0.00
ATOM    803  O   GLN    50      41.808  46.921  -9.685  1.00  0.00
ATOM    804  N   ASP    51      40.685  47.525 -11.530  1.00  0.00
ATOM    805  H   ASP    51      39.846  47.411 -12.081  1.00  0.00
ATOM    806  CA  ASP    51      41.819  48.257 -12.126  1.00  0.00
ATOM    807  HA  ASP    51      42.726  47.657 -12.049  1.00  0.00
ATOM    808  CB  ASP    51      41.551  48.556 -13.617  1.00  0.00
ATOM    809  HB2 ASP    51      40.487  48.777 -13.698  1.00  0.00
ATOM    810  HB3 ASP    51      42.127  49.440 -13.890  1.00  0.00
ATOM    811  CG  ASP    51      41.908  47.400 -14.565  1.00  0.00
ATOM    812  OD1 ASP    51      42.693  46.507 -14.168  1.00  0.00
ATOM    813  OD2 ASP    51      41.407  47.412 -15.714  1.00  0.00
ATOM    814  C   ASP    51      42.202  49.529 -11.342  1.00  0.00
ATOM    815  O   ASP    51      43.301  50.056 -11.503  1.00  0.00
ATOM    816  N   PHE    52      41.363  49.980 -10.403  1.00  0.00
ATOM    817  H   PHE    52      40.410  49.646 -10.413  1.00  0.00
ATOM    818  CA  PHE    52      41.708  51.070  -9.485  1.00  0.00
ATOM    819  HA  PHE    52      42.358  51.789  -9.983  1.00  0.00
ATOM    820  CB  PHE    52      40.425  51.796  -9.032  1.00  0.00
ATOM    821  HB2 PHE    52      39.538  51.165  -9.088  1.00  0.00
ATOM    822  HB3 PHE    52      40.559  52.143  -8.008  1.00  0.00
ATOM    823  CG  PHE    52      40.138  53.023  -9.871  1.00  0.00
ATOM    824  CD1 PHE    52      40.838  54.220  -9.619  1.00  0.00
ATOM    825  HD1 PHE    52      41.557  54.265  -8.801  1.00  0.00
ATOM    826  CE1 PHE    52      40.611  55.352 -10.417  1.00  0.00
ATOM    827  HE1 PHE    52      41.153  56.276 -10.216  1.00  0.00
ATOM    828  CZ  PHE    52      39.684  55.295 -11.477  1.00  0.00
ATOM    829  HZ  PHE    52      39.506  56.173 -12.098  1.00  0.00
ATOM    830  CE2 PHE    52      38.988  54.101 -11.732  1.00  0.00
ATOM    831  HE2 PHE    52      38.269  54.055 -12.550  1.00  0.00
ATOM    832  CD2 PHE    52      39.218  52.968 -10.934  1.00  0.00
ATOM    833  HD2 PHE    52      38.683  52.041 -11.137  1.00  0.00
ATOM    834  C   PHE    52      42.622  50.660  -8.313  1.00  0.00
ATOM    835  O   PHE    52      42.971  51.512  -7.493  1.00  0.00
ATOM    836  N   GLN    53      43.041  49.392  -8.209  1.00  0.00
ATOM    837  H   GLN    53      42.717  48.736  -8.906  1.00  0.00
ATOM    838  CA  GLN    53      43.738  48.866  -7.028  1.00  0.00
ATOM    839  HA  GLN    53      43.858  49.646  -6.276  1.00  0.00
ATOM    840  CB  GLN    53      42.906  47.723  -6.422  1.00  0.00
ATOM    841  HB2 GLN    53      41.858  47.889  -6.671  1.00  0.00
ATOM    842  HB3 GLN    53      43.239  46.783  -6.862  1.00  0.00
ATOM    843  CG  GLN    53      43.066  47.658  -4.892  1.00  0.00
ATOM    844  HG2 GLN    53      44.067  47.287  -4.672  1.00  0.00
ATOM    845  HG3 GLN    53      42.957  48.667  -4.494  1.00  0.00
ATOM    846  CD  GLN    53      42.052  46.754  -4.209  1.00  0.00
ATOM    847  OE1 GLN    53      41.273  46.028  -4.800  1.00  0.00
ATOM    848  NE2 GLN    53      42.013  46.759  -2.892  1.00  0.00
ATOM    849 HE21 GLN    53      41.351  46.170  -2.407  1.00  0.00
ATOM    850 HE22 GLN    53      42.645  47.352  -2.373  1.00  0.00
ATOM    851  C   GLN    53      45.235  48.545  -7.230  1.00  0.00
ATOM    852  O   GLN    53      45.815  47.775  -6.463  1.00  0.00
ATOM    853  N   GLY    54      45.894  49.158  -8.217  1.00  0.00
ATOM    854  H   GLY    54      45.398  49.844  -8.768  1.00  0.00
ATOM    855  CA  GLY    54      47.298  48.888  -8.542  1.00  0.00
ATOM    856  HA2 GLY    54      47.697  48.258  -7.747  1.00  0.00
ATOM    857  HA3 GLY    54      47.310  48.337  -9.482  1.00  0.00
ATOM    858  C   GLY    54      48.179  50.129  -8.682  1.00  0.00
ATOM    859  O   GLY    54      48.299  50.673  -9.768  1.00  0.00
ATOM    860  N   ASN    55      48.902  50.460  -7.609  1.00  0.00
ATOM    861  H   ASN    55      48.428  50.457  -6.717  1.00  0.00
ATOM    862  CA  ASN    55      50.267  50.994  -7.670  1.00  0.00
ATOM    863  HA  ASN    55      50.712  51.085  -6.679  1.00  0.00
ATOM    864  CB  ASN    55      51.095  49.973  -8.494  1.00  0.00
ATOM    865  HB2 ASN    55      50.680  48.967  -8.428  1.00  0.00
ATOM    866  HB3 ASN    55      51.000  50.338  -9.517  1.00  0.00
ATOM    867  CG  ASN    55      52.562  49.915  -8.136  1.00  0.00
ATOM    868  OD1 ASN    55      52.955  50.010  -6.983  1.00  0.00
ATOM    869  ND2 ASN    55      53.411  49.647  -9.104  1.00  0.00
ATOM    870 HD21 ASN    55      54.400  49.599  -8.905  1.00  0.00
ATOM    871 HD22 ASN    55      53.070  49.490 -10.042  1.00  0.00
ATOM    872  C   ASN    55      50.468  52.462  -8.134  1.00  0.00
ATOM    873  O   ASN    55      50.914  52.688  -9.247  1.00  0.00
ATOM    874  N   ASP    56      50.311  53.441  -7.233  1.00  0.00
ATOM    875  H   ASP    56      49.423  53.586  -6.775  1.00  0.00
ATOM    876  CA  ASP    56      51.383  54.430  -7.009  1.00  0.00
ATOM    877  HA  ASP    56      52.319  53.882  -6.899  1.00  0.00
ATOM    878  CB  ASP    56      51.551  55.472  -8.137  1.00  0.00
ATOM    879  HB2 ASP    56      51.122  55.051  -9.046  1.00  0.00
ATOM    880  HB3 ASP    56      51.012  56.380  -7.868  1.00  0.00
ATOM    881  CG  ASP    56      53.035  55.808  -8.378  1.00  0.00
ATOM    882  OD1 ASP    56      53.867  55.466  -7.493  1.00  0.00
ATOM    883  OD2 ASP    56      53.334  56.415  -9.428  1.00  0.00
ATOM    884  C   ASP    56      51.255  55.134  -5.646  1.00  0.00
ATOM    885  O   ASP    56      50.158  55.378  -5.137  1.00  0.00
ATOM    886  N   LYS    57      52.400  55.399  -5.018  1.00  0.00
ATOM    887  H   LYS    57      53.240  55.239  -5.556  1.00  0.00
ATOM    888  CA  LYS    57      52.539  55.874  -3.638  1.00  0.00
ATOM    889  HA  LYS    57      51.656  55.612  -3.055  1.00  0.00
ATOM    890  CB  LYS    57      53.772  55.207  -2.992  1.00  0.00
ATOM    891  HB2 LYS    57      54.605  55.368  -3.677  1.00  0.00
ATOM    892  HB3 LYS    57      53.960  55.741  -2.061  1.00  0.00
ATOM    893  CG  LYS    57      53.631  53.704  -2.701  1.00  0.00
ATOM    894  HG2 LYS    57      52.905  53.554  -1.902  1.00  0.00
ATOM    895  HG3 LYS    57      53.293  53.189  -3.600  1.00  0.00
ATOM    896  CD  LYS    57      54.991  53.139  -2.269  1.00  0.00
ATOM    897  HD2 LYS    57      55.691  53.221  -3.101  1.00  0.00
ATOM    898  HD3 LYS    57      55.364  53.717  -1.423  1.00  0.00
ATOM    899  CE  LYS    57      54.853  51.667  -1.861  1.00  0.00
ATOM    900  HE2 LYS    57      54.323  51.618  -0.910  1.00  0.00
ATOM    901  HE3 LYS    57      54.275  51.147  -2.625  1.00  0.00
ATOM    902  NZ  LYS    57      56.183  51.020  -1.721  1.00  0.00
ATOM    903  HZ1 LYS    57      56.719  51.501  -1.013  1.00  0.00
ATOM    904  HZ2 LYS    57      56.061  50.054  -1.452  1.00  0.00
ATOM    905  HZ3 LYS    57      56.674  51.065  -2.603  1.00  0.00
ATOM    906  C   LYS    57      52.699  57.393  -3.576  1.00  0.00
ATOM    907  O   LYS    57      52.558  58.073  -4.583  1.00  0.00
ATOM    908  N   THR    58      53.291  57.841  -2.463  1.00  0.00
ATOM    909  H   THR    58      53.084  57.291  -1.642  1.00  0.00
ATOM    910  CA  THR    58      54.075  59.085  -2.295  1.00  0.00
ATOM    911  HA  THR    58      54.612  59.038  -1.348  1.00  0.00
ATOM    912  CB  THR    58      55.104  59.314  -3.440  1.00  0.00
ATOM    913  HB  THR    58      54.663  59.994  -4.168  1.00  0.00
ATOM    914  CG2 THR    58      56.406  59.907  -2.915  1.00  0.00
ATOM    915 HG21 THR    58      56.848  59.227  -2.187  1.00  0.00
ATOM    916 HG22 THR    58      57.100  60.053  -3.743  1.00  0.00
ATOM    917 HG23 THR    58      56.203  60.866  -2.439  1.00  0.00
ATOM    918  OG1 THR    58      55.449  58.135  -4.128  1.00  0.00
ATOM    919  HG1 THR    58      56.083  58.341  -4.818  1.00  0.00
ATOM    920  C   THR    58      53.257  60.361  -2.097  1.00  0.00
ATOM    921  O   THR    58      52.706  60.863  -3.055  1.00  0.00
ATOM    922  N   TYR    59      53.230  60.914  -0.875  1.00  0.00
ATOM    923  H   TYR    59      52.848  60.314  -0.157  1.00  0.00
ATOM    924  CA  TYR    59      53.550  62.313  -0.522  1.00  0.00
ATOM    925  HA  TYR    59      54.586  62.492  -0.810  1.00  0.00
ATOM    926  CB  TYR    59      52.658  63.384  -1.193  1.00  0.00
ATOM    927  HB2 TYR    59      51.648  62.988  -1.296  1.00  0.00
ATOM    928  HB3 TYR    59      52.647  64.233  -0.510  1.00  0.00
ATOM    929  CG  TYR    59      53.169  63.838  -2.562  1.00  0.00
ATOM    930  CD1 TYR    59      54.361  64.585  -2.683  1.00  0.00
ATOM    931  HD1 TYR    59      54.878  64.931  -1.788  1.00  0.00
ATOM    932  CE1 TYR    59      54.883  64.884  -3.959  1.00  0.00
ATOM    933  HE1 TYR    59      55.801  65.465  -4.046  1.00  0.00
ATOM    934  CZ  TYR    59      54.225  64.424  -5.121  1.00  0.00
ATOM    935  OH  TYR    59      54.752  64.666  -6.348  1.00  0.00
ATOM    936  HH  TYR    59      55.575  65.158  -6.312  1.00  0.00
ATOM    937  CE2 TYR    59      53.012  63.721  -5.002  1.00  0.00
ATOM    938  HE2 TYR    59      52.493  63.366  -5.892  1.00  0.00
ATOM    939  CD2 TYR    59      52.470  63.477  -3.728  1.00  0.00
ATOM    940  HD2 TYR    59      51.494  63.001  -3.633  1.00  0.00
ATOM    941  C   TYR    59      53.579  62.448   1.018  1.00  0.00
ATOM    942  O   TYR    59      53.065  61.613   1.755  1.00  0.00
ATOM    943  N   HID    60      54.325  63.440   1.483  1.00  0.00
ATOM    944  H   HID    60      54.424  64.210   0.837  1.00  0.00
ATOM    945  CA  HID    60      55.014  63.522   2.770  1.00  0.00
ATOM    946  HA  HID    60      55.415  62.560   3.089  1.00  0.00
ATOM    947  CB  HID    60      56.189  64.491   2.535  1.00  0.00
ATOM    948  HB2 HID    60      55.931  65.326   1.884  1.00  0.00
ATOM    949  HB3 HID    60      56.462  64.869   3.520  1.00  0.00
ATOM    950  CG  HID    60      57.429  63.860   1.956  1.00  0.00
ATOM    951  ND1 HID    60      58.544  63.520   2.685  1.00  0.00
ATOM    952  HD1 HID    60      58.643  63.604   3.687  1.00  0.00
ATOM    953  CE1 HID    60      59.475  63.058   1.837  1.00  0.00
ATOM    954  HE1 HID    60      60.437  62.739   2.238  1.00  0.00
ATOM    955  NE2 HID    60      59.010  63.081   0.581  1.00  0.00
ATOM    956  CD2 HID    60      57.711  63.598   0.640  1.00  0.00
ATOM    957  HD2 HID    60      57.131  63.721  -0.275  1.00  0.00
ATOM    958  C   HID    60      54.187  64.010   3.983  1.00  0.00
ATOM    959  O   HID    60      53.213  64.733   3.834  1.00  0.00
ATOM    960  N   CYS    61      54.631  63.640   5.208  1.00  0.00
ATOM    961  H   CYS    61      55.460  63.066   5.263  1.00  0.00
ATOM    962  CA  CYS    61      53.991  64.035   6.438  1.00  0.00
ATOM    963  HA  CYS    61      52.948  64.270   6.225  1.00  0.00
ATOM    964  CB  CYS    61      54.037  62.942   7.522  1.00  0.00
ATOM    965  HB2 CYS    61      53.576  63.280   8.450  1.00  0.00
ATOM    966  HB3 CYS    61      53.549  62.027   7.187  1.00  0.00
ATOM    967  SG  CYS    61      55.746  62.477   7.947  1.00  0.00
ATOM    968  HG  CYS    61      55.419  61.565   8.859  1.00  0.00
ATOM    969  C   CYS    61      54.693  65.243   6.994  1.00  0.00
ATOM    970  O   CYS    61      55.823  65.558   6.622  1.00  0.00
ATOM    971  N   LYS    62      54.008  65.973   7.901  1.00  0.00
ATOM    972  H   LYS    62      53.112  65.643   8.231  1.00  0.00
ATOM    973  CA  LYS    62      54.569  67.149   8.512  1.00  0.00
ATOM    974  HA  LYS    62      55.443  67.428   7.923  1.00  0.00
ATOM    975  CB  LYS    62      53.633  68.371   8.614  1.00  0.00
ATOM    976  HB2 LYS    62      52.668  67.966   8.919  1.00  0.00
ATOM    977  HB3 LYS    62      54.044  68.978   9.421  1.00  0.00
ATOM    978  CG  LYS    62      53.451  69.235   7.370  1.00  0.00
ATOM    979  HG2 LYS    62      54.425  69.635   7.089  1.00  0.00
ATOM    980  HG3 LYS    62      53.075  68.600   6.568  1.00  0.00
ATOM    981  CD  LYS    62      52.473  70.392   7.607  1.00  0.00
ATOM    982  HD2 LYS    62      52.240  70.820   6.632  1.00  0.00
ATOM    983  HD3 LYS    62      51.569  69.965   8.041  1.00  0.00
ATOM    984  CE  LYS    62      53.014  71.491   8.532  1.00  0.00
ATOM    985  HE2 LYS    62      54.009  71.779   8.193  1.00  0.00
ATOM    986  HE3 LYS    62      52.350  72.354   8.481  1.00  0.00
ATOM    987  NZ  LYS    62      53.089  71.008   9.932  1.00  0.00
ATOM    988  HZ1 LYS    62      53.705  70.209   9.980  1.00  0.00
ATOM    989  HZ2 LYS    62      53.447  71.744  10.523  1.00  0.00
ATOM    990  HZ3 LYS    62      52.167  70.742  10.246  1.00  0.00
ATOM    991  C   LYS    62      54.848  66.853   9.945  1.00  0.00
ATOM    992  O   LYS    62      54.309  65.912  10.524  1.00  0.00
ATOM    993  N   ASP    63      55.727  67.682  10.546  1.00  0.00
ATOM    994  H   ASP    63      56.196  68.368   9.972  1.00  0.00
ATOM    995  CA  ASP    63      56.012  67.662  11.953  1.00  0.00
ATOM    996  HA  ASP    63      55.751  66.683  12.354  1.00  0.00
ATOM    997  CB  ASP    63      57.509  67.935  12.249  1.00  0.00
ATOM    998  HB2 ASP    63      58.095  67.518  11.430  1.00  0.00
ATOM    999  HB3 ASP    63      57.658  69.014  12.290  1.00  0.00
ATOM   1000  CG  ASP    63      57.961  67.307  13.572  1.00  0.00
ATOM   1001  OD1 ASP    63      57.083  67.019  14.433  1.00  0.00
ATOM   1002  OD2 ASP    63      59.196  67.111  13.738  1.00  0.00
ATOM   1003  C   ASP    63      55.167  68.780  12.530  1.00  0.00
ATOM   1004  O   ASP    63      54.507  69.509  11.784  1.00  0.00
ATOM   1005  N   LEU    64      55.018  68.874  13.881  1.00  0.00
ATOM   1006  H   LEU    64      55.540  68.222  14.449  1.00  0.00
ATOM   1007  CA  LEU    64      54.178  69.851  14.550  1.00  0.00
ATOM   1008  HA  LEU    64      53.441  70.218  13.835  1.00  0.00
ATOM   1009  CB  LEU    64      53.422  69.270  15.796  1.00  0.00
ATOM   1010  HB2 LEU    64      54.233  68.781  16.337  1.00  0.00
ATOM   1011  HB3 LEU    64      53.049  70.109  16.383  1.00  0.00
ATOM   1012  CG  LEU    64      52.264  68.246  15.556  1.00  0.00
ATOM   1013  HG  LEU    64      52.643  67.433  14.936  1.00  0.00
ATOM   1014  CD1 LEU    64      51.735  67.674  16.886  1.00  0.00
ATOM   1015 HD11 LEU    64      51.355  68.486  17.506  1.00  0.00
ATOM   1016 HD12 LEU    64      50.931  66.966  16.684  1.00  0.00
ATOM   1017 HD13 LEU    64      52.544  67.165  17.410  1.00  0.00
ATOM   1018  CD2 LEU    64      51.099  68.841  14.738  1.00  0.00
ATOM   1019 HD21 LEU    64      51.466  69.162  13.763  1.00  0.00
ATOM   1020 HD22 LEU    64      50.326  68.085  14.603  1.00  0.00
ATOM   1021 HD23 LEU    64      50.681  69.697  15.269  1.00  0.00
ATOM   1022  C   LEU    64      55.071  70.979  15.034  1.00  0.00
ATOM   1023  O   LEU    64      56.290  70.797  15.099  1.00  0.00
ATOM   1024  N   PRO    65      54.515  72.141  15.367  1.00  0.00
ATOM   1025  CD  PRO    65      53.253  72.592  14.783  1.00  0.00
ATOM   1026  HD2 PRO    65      52.452  72.324  15.471  1.00  0.00
ATOM   1027  HD3 PRO    65      53.113  72.063  13.840  1.00  0.00
ATOM   1028  CG  PRO    65      53.382  74.116  14.589  1.00  0.00
ATOM   1029  HG2 PRO    65      52.433  74.615  14.783  1.00  0.00
ATOM   1030  HG3 PRO    65      53.717  74.353  13.579  1.00  0.00
ATOM   1031  CB  PRO    65      54.446  74.510  15.626  1.00  0.00
ATOM   1032  HB2 PRO    65      53.897  74.736  16.540  1.00  0.00
ATOM   1033  HB3 PRO    65      55.076  75.359  15.362  1.00  0.00
ATOM   1034  CA  PRO    65      55.317  73.252  15.834  1.00  0.00
ATOM   1035  HA  PRO    65      56.243  73.320  15.263  1.00  0.00
ATOM   1036  C   PRO    65      55.640  73.001  17.287  1.00  0.00
ATOM   1037  O   PRO    65      55.024  72.129  17.902  1.00  0.00
ATOM   1038  N   SER    66      56.592  73.764  17.854  1.00  0.00
ATOM   1039  H   SER    66      57.079  74.447  17.292  1.00  0.00
ATOM   1040  CA  SER    66      56.964  73.629  19.243  1.00  0.00
ATOM   1041  HA  SER    66      57.121  72.577  19.480  1.00  0.00
ATOM   1042  CB  SER    66      58.259  74.395  19.535  1.00  0.00
ATOM   1043  HB2 SER    66      58.125  75.411  19.164  1.00  0.00
ATOM   1044  HB3 SER    66      58.385  74.418  20.617  1.00  0.00
ATOM   1045  OG  SER    66      59.414  73.820  18.936  1.00  0.00
ATOM   1046  HG  SER    66      60.185  74.347  19.158  1.00  0.00
ATOM   1047  C   SER    66      55.859  74.157  20.123  1.00  0.00
ATOM   1048  O   SER    66      55.070  75.008  19.721  1.00  0.00
ATOM   1049  N   ALA    67      55.750  73.618  21.347  1.00  0.00
ATOM   1050  H   ALA    67      56.441  72.945  21.647  1.00  0.00
ATOM   1051  CA  ALA    67      54.711  73.995  22.279  1.00  0.00
ATOM   1052  HA  ALA    67      53.741  74.031  21.783  1.00  0.00
ATOM   1053  CB  ALA    67      54.627  73.010  23.444  1.00  0.00
ATOM   1054  HB1 ALA    67      55.588  72.969  23.956  1.00  0.00
ATOM   1055  HB2 ALA    67      53.857  73.338  24.143  1.00  0.00
ATOM   1056  HB3 ALA    67      54.375  72.019  23.065  1.00  0.00
ATOM   1057  C   ALA    67      55.012  75.339  22.887  1.00  0.00
ATOM   1058  O   ALA    67      56.167  75.763  22.897  1.00  0.00
ATOM   1059  N   PRO    68      53.979  75.990  23.430  1.00  0.00
ATOM   1060  CD  PRO    68      52.632  75.906  22.862  1.00  0.00
ATOM   1061  HD2 PRO    68      52.096  75.098  23.360  1.00  0.00
ATOM   1062  HD3 PRO    68      52.718  75.683  21.798  1.00  0.00
ATOM   1063  CG  PRO    68      51.996  77.292  23.125  1.00  0.00
ATOM   1064  HG2 PRO    68      50.957  77.170  23.430  1.00  0.00
ATOM   1065  HG3 PRO    68      52.040  77.897  22.219  1.00  0.00
ATOM   1066  CB  PRO    68      52.841  77.922  24.248  1.00  0.00
ATOM   1067  HB2 PRO    68      52.472  77.710  25.252  1.00  0.00
ATOM   1068  HB3 PRO    68      52.918  79.000  24.110  1.00  0.00
ATOM   1069  CA  PRO    68      54.191  77.280  24.052  1.00  0.00
ATOM   1070  HA  PRO    68      54.734  77.902  23.340  1.00  0.00
ATOM   1071  C   PRO    68      54.956  77.204  25.328  1.00  0.00
ATOM   1072  O   PRO    68      54.377  77.009  26.399  1.00  0.00
ATOM   1073  N   GLU    69      56.266  77.406  25.231  1.00  0.00
ATOM   1074  H   GLU    69      56.694  77.621  24.342  1.00  0.00
ATOM   1075  CA  GLU    69      57.104  77.318  26.381  1.00  0.00
ATOM   1076  HA  GLU    69      56.792  76.445  26.954  1.00  0.00
ATOM   1077  CB  GLU    69      58.595  77.191  26.070  1.00  0.00
ATOM   1078  HB2 GLU    69      59.129  77.296  27.014  1.00  0.00
ATOM   1079  HB3 GLU    69      58.755  76.189  25.672  1.00  0.00
ATOM   1080  CG  GLU    69      59.119  78.228  25.069  1.00  0.00
ATOM   1081  HG2 GLU    69      58.694  78.007  24.090  1.00  0.00
ATOM   1082  HG3 GLU    69      58.809  79.225  25.383  1.00  0.00
ATOM   1083  CD  GLU    69      60.644  78.171  24.986  1.00  0.00
ATOM   1084  OE1 GLU    69      61.274  77.209  25.508  1.00  0.00
ATOM   1085  OE2 GLU    69      61.189  79.133  24.389  1.00  0.00
ATOM   1086  C   GLU    69      56.978  78.510  27.257  1.00  0.00
ATOM   1087  O   GLU    69      57.333  78.462  28.432  1.00  0.00
ATOM   1088  N   LYS    70      56.448  79.626  26.738  1.00  0.00
ATOM   1089  H   LYS    70      56.234  79.702  25.754  1.00  0.00
ATOM   1090  CA  LYS    70      56.401  80.851  27.562  1.00  0.00
ATOM   1091  HA  LYS    70      57.384  81.017  28.002  1.00  0.00
ATOM   1092  CB  LYS    70      56.012  82.094  26.744  1.00  0.00
ATOM   1093  HB2 LYS    70      55.151  81.825  26.133  1.00  0.00
ATOM   1094  HB3 LYS    70      55.726  82.873  27.451  1.00  0.00
ATOM   1095  CG  LYS    70      57.145  82.616  25.835  1.00  0.00
ATOM   1096  HG2 LYS    70      57.390  83.630  26.151  1.00  0.00
ATOM   1097  HG3 LYS    70      58.013  81.972  25.976  1.00  0.00
ATOM   1098  CD  LYS    70      56.751  82.624  24.358  1.00  0.00
ATOM   1099  HD2 LYS    70      56.558  81.595  24.053  1.00  0.00
ATOM   1100  HD3 LYS    70      55.838  83.211  24.254  1.00  0.00
ATOM   1101  CE  LYS    70      57.849  83.224  23.468  1.00  0.00
ATOM   1102  HE2 LYS    70      58.814  82.963  23.902  1.00  0.00
ATOM   1103  HE3 LYS    70      57.763  82.775  22.479  1.00  0.00
ATOM   1104  NZ  LYS    70      57.742  84.702  23.352  1.00  0.00
ATOM   1105  HZ1 LYS    70      57.822  85.118  24.269  1.00  0.00
ATOM   1106  HZ2 LYS    70      58.483  85.048  22.759  1.00  0.00
ATOM   1107  HZ3 LYS    70      56.848  84.944  22.949  1.00  0.00
ATOM   1108  C   LYS    70      55.607  80.763  28.882  1.00  0.00
ATOM   1109  O   LYS    70      55.605  81.680  29.690  1.00  0.00
ATOM   1110  N   LEU    71      54.912  79.660  29.116  1.00  0.00
ATOM   1111  H   LEU    71      54.927  78.904  28.446  1.00  0.00
ATOM   1112  CA  LEU    71      54.030  79.542  30.273  1.00  0.00
ATOM   1113  HA  LEU    71      53.505  80.475  30.477  1.00  0.00
ATOM   1114  CB  LEU    71      52.996  78.464  29.925  1.00  0.00
ATOM   1115  HB2 LEU    71      52.631  78.695  28.924  1.00  0.00
ATOM   1116  HB3 LEU    71      53.503  77.499  29.913  1.00  0.00
ATOM   1117  CG  LEU    71      51.813  78.407  30.900  1.00  0.00
ATOM   1118  HG  LEU    71      52.215  78.296  31.907  1.00  0.00
ATOM   1119  CD1 LEU    71      50.935  79.658  30.837  1.00  0.00
ATOM   1120 HD11 LEU    71      50.532  79.770  29.830  1.00  0.00
ATOM   1121 HD12 LEU    71      50.114  79.563  31.548  1.00  0.00
ATOM   1122 HD13 LEU    71      51.532  80.535  31.088  1.00  0.00
ATOM   1123  CD2 LEU    71      50.960  77.185  30.568  1.00  0.00
ATOM   1124 HD21 LEU    71      51.563  76.283  30.667  1.00  0.00
ATOM   1125 HD22 LEU    71      50.115  77.134  31.255  1.00  0.00
ATOM   1126 HD23 LEU    71      50.592  77.265  29.545  1.00  0.00
ATOM   1127  C   LEU    71      54.809  79.255  31.569  1.00  0.00
ATOM   1128  O   LEU    71      54.487  79.779  32.630  1.00  0.00
ATOM   1129  N   ILE    72      55.886  78.476  31.466  1.00  0.00
ATOM   1130  H   ILE    72      56.203  78.230  30.539  1.00  0.00
ATOM   1131  CA  ILE    72      56.579  77.885  32.619  1.00  0.00
ATOM   1132  HA  ILE    72      55.872  77.441  33.320  1.00  0.00
ATOM   1133  CB  ILE    72      57.575  76.803  32.137  1.00  0.00
ATOM   1134  HB  ILE    72      58.362  77.274  31.549  1.00  0.00
ATOM   1135  CG2 ILE    72      58.199  76.089  33.351  1.00  0.00
ATOM   1136 HG21 ILE    72      57.412  75.617  33.940  1.00  0.00
ATOM   1137 HG22 ILE    72      58.899  75.328  33.005  1.00  0.00
ATOM   1138 HG23 ILE    72      58.728  76.815  33.968  1.00  0.00
ATOM   1139  CG1 ILE    72      56.914  75.758  31.202  1.00  0.00
ATOM   1140 HG12 ILE    72      56.334  75.077  31.825  1.00  0.00
ATOM   1141 HG13 ILE    72      56.244  76.294  30.529  1.00  0.00
ATOM   1142  CD1 ILE    72      57.931  74.957  30.379  1.00  0.00
ATOM   1143 HD11 ILE    72      58.601  74.421  31.051  1.00  0.00
ATOM   1144 HD12 ILE    72      57.405  74.243  29.745  1.00  0.00
ATOM   1145 HD13 ILE    72      58.511  75.637  29.755  1.00  0.00
ATOM   1146  C   ILE    72      57.280  78.953  33.471  1.00  0.00
ATOM   1147  O   ILE    72      57.191  78.923  34.693  1.00  0.00
ATOM   1148  N   VAL    73      57.937  79.932  32.841  1.00  0.00
ATOM   1149  H   VAL    73      58.000  79.918  31.833  1.00  0.00
ATOM   1150  CA  VAL    73      58.614  81.024  33.570  1.00  0.00
ATOM   1151  HA  VAL    73      59.274  80.618  34.337  1.00  0.00
ATOM   1152  CB  VAL    73      59.441  81.901  32.628  1.00  0.00
ATOM   1153  HB  VAL    73      58.757  82.273  31.866  1.00  0.00
ATOM   1154  CG1 VAL    73      60.145  83.076  33.296  1.00  0.00
ATOM   1155 HG11 VAL    73      60.830  82.704  34.058  1.00  0.00
ATOM   1156 HG12 VAL    73      60.705  83.638  32.548  1.00  0.00
ATOM   1157 HG13 VAL    73      59.405  83.728  33.760  1.00  0.00
ATOM   1158  CG2 VAL    73      60.519  81.069  31.925  1.00  0.00
ATOM   1159 HG21 VAL    73      60.046  80.276  31.345  1.00  0.00
ATOM   1160 HG22 VAL    73      61.097  81.710  31.259  1.00  0.00
ATOM   1161 HG23 VAL    73      61.182  80.628  32.670  1.00  0.00
ATOM   1162  C   VAL    73      57.608  81.900  34.303  1.00  0.00
ATOM   1163  O   VAL    73      57.877  82.302  35.426  1.00  0.00
ATOM   1164  N   GLY    74      56.441  82.164  33.706  1.00  0.00
ATOM   1165  H   GLY    74      56.272  81.855  32.759  1.00  0.00
ATOM   1166  CA  GLY    74      55.381  82.900  34.395  1.00  0.00
ATOM   1167  HA2 GLY    74      55.752  83.886  34.675  1.00  0.00
ATOM   1168  HA3 GLY    74      54.527  83.009  33.727  1.00  0.00
ATOM   1169  C   GLY    74      54.935  82.161  35.655  1.00  0.00
ATOM   1170  O   GLY    74      54.921  82.739  36.737  1.00  0.00
ATOM   1171  N   ILE    75      54.677  80.855  35.527  1.00  0.00
ATOM   1172  H   ILE    75      54.687  80.460  34.598  1.00  0.00
ATOM   1173  CA  ILE    75      54.275  79.994  36.645  1.00  0.00
ATOM   1174  HA  ILE    75      53.395  80.406  37.139  1.00  0.00
ATOM   1175  CB  ILE    75      53.960  78.569  36.135  1.00  0.00
ATOM   1176  HB  ILE    75      54.816  78.190  35.577  1.00  0.00
ATOM   1177  CG2 ILE    75      53.669  77.637  37.324  1.00  0.00
ATOM   1178 HG21 ILE    75      52.812  78.015  37.882  1.00  0.00
ATOM   1179 HG22 ILE    75      53.448  76.635  36.956  1.00  0.00
ATOM   1180 HG23 ILE    75      54.540  77.599  37.978  1.00  0.00
ATOM   1181  CG1 ILE    75      52.748  78.559  35.177  1.00  0.00
ATOM   1182 HG12 ILE    75      51.848  78.674  35.781  1.00  0.00
ATOM   1183 HG13 ILE    75      52.848  79.414  34.508  1.00  0.00
ATOM   1184  CD1 ILE    75      52.647  77.270  34.349  1.00  0.00
ATOM   1185 HD11 ILE    75      52.547  76.415  35.018  1.00  0.00
ATOM   1186 HD12 ILE    75      51.776  77.324  33.696  1.00  0.00
ATOM   1187 HD13 ILE    75      53.547  77.154  33.745  1.00  0.00
ATOM   1188  C   ILE    75      55.333  79.991  37.757  1.00  0.00
ATOM   1189  O   ILE    75      54.989  80.170  38.922  1.00  0.00
ATOM   1190  N   LEU    76      56.618  79.840  37.419  1.00  0.00
ATOM   1191  H   LEU    76      56.852  79.692  36.448  1.00  0.00
ATOM   1192  CA  LEU    76      57.698  79.786  38.410  1.00  0.00
ATOM   1193  HA  LEU    76      57.512  79.000  39.142  1.00  0.00
ATOM   1194  CB  LEU    76      59.017  79.476  37.680  1.00  0.00
ATOM   1195  HB2 LEU    76      58.846  78.605  37.048  1.00  0.00
ATOM   1196  HB3 LEU    76      59.241  80.340  37.054  1.00  0.00
ATOM   1197  CG  LEU    76      60.204  79.202  38.619  1.00  0.00
ATOM   1198  HG  LEU    76      60.291  80.041  39.310  1.00  0.00
ATOM   1199  CD1 LEU    76      60.025  77.906  39.411  1.00  0.00
ATOM   1200 HD11 LEU    76      59.938  77.067  38.721  1.00  0.00
ATOM   1201 HD12 LEU    76      60.887  77.754  40.060  1.00  0.00
ATOM   1202 HD13 LEU    76      59.122  77.972  40.017  1.00  0.00
ATOM   1203  CD2 LEU    76      61.477  79.074  37.782  1.00  0.00
ATOM   1204 HD21 LEU    76      61.647  80.001  37.234  1.00  0.00
ATOM   1205 HD22 LEU    76      62.326  78.880  38.438  1.00  0.00
ATOM   1206 HD23 LEU    76      61.367  78.250  37.077  1.00  0.00
ATOM   1207  C   LEU    76      57.791  81.074  39.244  1.00  0.00
ATOM   1208  O   LEU    76      58.003  81.011  40.455  1.00  0.00
ATOM   1209  N   GLY    77      57.587  82.237  38.619  1.00  0.00
ATOM   1210  H   GLY    77      57.429  82.235  37.621  1.00  0.00
ATOM   1211  CA  GLY    77      57.582  83.525  39.322  1.00  0.00
ATOM   1212  HA2 GLY    77      58.516  83.613  39.876  1.00  0.00
ATOM   1213  HA3 GLY    77      57.527  84.318  38.577  1.00  0.00
ATOM   1214  C   GLY    77      56.424  83.671  40.283  1.00  0.00
ATOM   1215  O   GLY    77      56.602  84.144  41.402  1.00  0.00
ATOM   1216  N   ILE    78      55.245  83.220  39.860  1.00  0.00
ATOM   1217  H   ILE    78      55.162  82.899  38.906  1.00  0.00
ATOM   1218  CA  ILE    78      54.041  83.260  40.684  1.00  0.00
ATOM   1219  HA  ILE    78      53.889  84.255  41.102  1.00  0.00
ATOM   1220  CB  ILE    78      52.816  82.867  39.837  1.00  0.00
ATOM   1221  HB  ILE    78      53.004  81.900  39.370  1.00  0.00
ATOM   1222  CG2 ILE    78      51.555  82.775  40.717  1.00  0.00
ATOM   1223 HG21 ILE    78      51.366  83.742  41.184  1.00  0.00
ATOM   1224 HG22 ILE    78      50.701  82.496  40.100  1.00  0.00
ATOM   1225 HG23 ILE    78      51.705  82.022  41.491  1.00  0.00
ATOM   1226  CG1 ILE    78      52.580  83.887  38.697  1.00  0.00
ATOM   1227 HG12 ILE    78      52.029  84.730  39.114  1.00  0.00
ATOM   1228 HG13 ILE    78      53.555  84.228  38.349  1.00  0.00
ATOM   1229  CD1 ILE    78      51.796  83.297  37.520  1.00  0.00
ATOM   1230 HD11 ILE    78      50.820  82.956  37.867  1.00  0.00
ATOM   1231 HD12 ILE    78      51.662  84.060  36.753  1.00  0.00
ATOM   1232 HD13 ILE    78      52.347  82.454  37.102  1.00  0.00
ATOM   1233  C   ILE    78      54.224  82.367  41.916  1.00  0.00
ATOM   1234  O   ILE    78      53.996  82.825  43.030  1.00  0.00
ATOM   1235  N   ILE    79      54.701  81.128  41.737  1.00  0.00
ATOM   1236  H   ILE    79      54.873  80.812  40.793  1.00  0.00
ATOM   1237  CA  ILE    79      54.938  80.183  42.846  1.00  0.00
ATOM   1238  HA  ILE    79      54.007  79.972  43.372  1.00  0.00
ATOM   1239  CB  ILE    79      55.538  78.863  42.312  1.00  0.00
ATOM   1240  HB  ILE    79      56.373  79.104  41.654  1.00  0.00
ATOM   1241  CG2 ILE    79      56.035  77.960  43.464  1.00  0.00
ATOM   1242 HG21 ILE    79      55.201  77.718  44.122  1.00  0.00
ATOM   1243 HG22 ILE    79      56.451  77.040  43.052  1.00  0.00
ATOM   1244 HG23 ILE    79      56.804  78.484  44.031  1.00  0.00
ATOM   1245  CG1 ILE    79      54.484  78.105  41.477  1.00  0.00
ATOM   1246 HG12 ILE    79      53.749  77.696  42.170  1.00  0.00
ATOM   1247 HG13 ILE    79      54.001  78.830  40.822  1.00  0.00
ATOM   1248  CD1 ILE    79      55.078  76.971  40.634  1.00  0.00
ATOM   1249 HD11 ILE    79      55.561  76.245  41.289  1.00  0.00
ATOM   1250 HD12 ILE    79      54.283  76.480  40.072  1.00  0.00
ATOM   1251 HD13 ILE    79      55.813  77.380  39.941  1.00  0.00
ATOM   1252  C   ILE    79      55.861  80.800  43.891  1.00  0.00
ATOM   1253  O   ILE    79      55.576  80.780  45.083  1.00  0.00
ATOM   1254  N   CYX    80      56.959  81.380  43.431  1.00  0.00
ATOM   1255  H   CYX    80      57.147  81.351  42.439  1.00  0.00
ATOM   1256  CA  CYX    80      57.911  82.048  44.289  1.00  0.00
ATOM   1257  HA  CYX    80      58.383  81.372  45.002  1.00  0.00
ATOM   1258  CB  CYX    80      58.964  82.564  43.347  1.00  0.00
ATOM   1259  HB2 CYX    80      59.610  81.742  43.038  1.00  0.00
ATOM   1260  HB3 CYX    80      58.486  82.999  42.469  1.00  0.00
ATOM   1261  SG  CYX    80      59.996  83.835  44.038  1.00  0.00
ATOM   1262  C   CYX    80      57.313  83.199  45.103  1.00  0.00
ATOM   1263  O   CYX    80      57.555  83.291  46.305  1.00  0.00
ATOM   1264  N   LEU    81      56.522  84.060  44.464  1.00  0.00
ATOM   1265  H   LEU    81      56.391  83.963  43.467  1.00  0.00
ATOM   1266  CA  LEU    81      55.886  85.188  45.139  1.00  0.00
ATOM   1267  HA  LEU    81      56.626  85.819  45.631  1.00  0.00
ATOM   1268  CB  LEU    81      55.159  86.023  44.074  1.00  0.00
ATOM   1269  HB2 LEU    81      55.886  86.263  43.298  1.00  0.00
ATOM   1270  HB3 LEU    81      54.369  85.401  43.652  1.00  0.00
ATOM   1271  CG  LEU    81      54.549  87.324  44.624  1.00  0.00
ATOM   1272  HG  LEU    81      53.917  87.073  45.476  1.00  0.00
ATOM   1273  CD1 LEU    81      55.629  88.314  45.065  1.00  0.00
ATOM   1274 HD11 LEU    81      56.262  88.565  44.214  1.00  0.00
ATOM   1275 HD12 LEU    81      55.158  89.220  45.447  1.00  0.00
ATOM   1276 HD13 LEU    81      56.238  87.863  45.849  1.00  0.00
ATOM   1277  CD2 LEU    81      53.702  87.980  43.535  1.00  0.00
ATOM   1278 HD21 LEU    81      52.905  87.300  43.235  1.00  0.00
ATOM   1279 HD22 LEU    81      53.267  88.903  43.919  1.00  0.00
ATOM   1280 HD23 LEU    81      54.329  88.206  42.673  1.00  0.00
ATOM   1281  C   LEU    81      54.934  84.709  46.245  1.00  0.00
ATOM   1282  O   LEU    81      54.955  85.238  47.355  1.00  0.00
ATOM   1283  N   ILE    82      54.141  83.673  45.958  1.00  0.00
ATOM   1284  H   ILE    82      54.148  83.324  45.010  1.00  0.00
ATOM   1285  CA  ILE    82      53.220  83.053  46.923  1.00  0.00
ATOM   1286  HA  ILE    82      52.563  83.769  47.417  1.00  0.00
ATOM   1287  CB  ILE    82      52.368  81.979  46.210  1.00  0.00
ATOM   1288  HB  ILE    82      53.040  81.308  45.675  1.00  0.00
ATOM   1289  CG2 ILE    82      51.520  81.169  47.206  1.00  0.00
ATOM   1290 HG21 ILE    82      50.847  81.840  47.741  1.00  0.00
ATOM   1291 HG22 ILE    82      50.936  80.425  46.665  1.00  0.00
ATOM   1292 HG23 ILE    82      52.175  80.668  47.919  1.00  0.00
ATOM   1293  CG1 ILE    82      51.469  82.564  45.094  1.00  0.00
ATOM   1294 HG12 ILE    82      52.113  83.197  44.484  1.00  0.00
ATOM   1295 HG13 ILE    82      51.128  81.715  44.501  1.00  0.00
ATOM   1296  CD1 ILE    82      50.258  83.375  45.569  1.00  0.00
ATOM   1297 HD11 ILE    82      50.599  84.224  46.162  1.00  0.00
ATOM   1298 HD12 ILE    82      49.700  83.736  44.705  1.00  0.00
ATOM   1299 HD13 ILE    82      49.613  82.742  46.179  1.00  0.00
ATOM   1300  C   ILE    82      53.993  82.449  48.100  1.00  0.00
ATOM   1301  O   ILE    82      53.621  82.625  49.258  1.00  0.00
ATOM   1302  N   LEU    83      55.091  81.758  47.805  1.00  0.00
ATOM   1303  H   LEU    83      55.331  81.648  46.830  1.00  0.00
ATOM   1304  CA  LEU    83      55.918  81.088  48.799  1.00  0.00
ATOM   1305  HA  LEU    83      55.337  80.415  49.429  1.00  0.00
ATOM   1306  CB  LEU    83      56.934  80.261  48.005  1.00  0.00
ATOM   1307  HB2 LEU    83      56.374  79.708  47.251  1.00  0.00
ATOM   1308  HB3 LEU    83      57.599  80.972  47.514  1.00  0.00
ATOM   1309  CG  LEU    83      57.757  79.290  48.839  1.00  0.00
ATOM   1310  HG  LEU    83      58.331  79.863  49.567  1.00  0.00
ATOM   1311  CD1 LEU    83      56.869  78.278  49.572  1.00  0.00
ATOM   1312 HD11 LEU    83      56.295  77.704  48.845  1.00  0.00
ATOM   1313 HD12 LEU    83      57.493  77.602  50.156  1.00  0.00
ATOM   1314 HD13 LEU    83      56.186  78.807  50.237  1.00  0.00
ATOM   1315  CD2 LEU    83      58.692  78.541  47.884  1.00  0.00
ATOM   1316 HD21 LEU    83      59.343  79.254  47.378  1.00  0.00
ATOM   1317 HD22 LEU    83      59.299  77.834  48.449  1.00  0.00
ATOM   1318 HD23 LEU    83      58.100  78.001  47.145  1.00  0.00
ATOM   1319  C   LEU    83      56.567  82.090  49.764  1.00  0.00
ATOM   1320  O   LEU    83      56.551  81.889  50.975  1.00  0.00
ATOM   1321  N   MET    84      57.050  83.210  49.229  1.00  0.00
ATOM   1322  H   MET    84      57.082  83.276  48.222  1.00  0.00
ATOM   1323  CA  MET    84      57.565  84.329  50.013  1.00  0.00
ATOM   1324  HA  MET    84      58.383  84.007  50.657  1.00  0.00
ATOM   1325  CB  MET    84      58.093  85.394  49.047  1.00  0.00
ATOM   1326  HB2 MET    84      57.368  85.528  48.244  1.00  0.00
ATOM   1327  HB3 MET    84      58.210  86.332  49.590  1.00  0.00
ATOM   1328  CG  MET    84      59.439  84.977  48.454  1.00  0.00
ATOM   1329  HG2 MET    84      59.275  84.030  47.939  1.00  0.00
ATOM   1330  HG3 MET    84      59.713  85.742  47.728  1.00  0.00
ATOM   1331  SD  MET    84      60.787  84.780  49.649  1.00  0.00
ATOM   1332  CE  MET    84      60.621  86.296  50.628  1.00  0.00
ATOM   1333  HE1 MET    84      59.634  86.324  51.091  1.00  0.00
ATOM   1334  HE2 MET    84      61.386  86.314  51.404  1.00  0.00
ATOM   1335  HE3 MET    84      60.742  87.163  49.979  1.00  0.00
ATOM   1336  C   MET    84      56.506  84.939  50.926  1.00  0.00
ATOM   1337  O   MET    84      56.770  85.149  52.109  1.00  0.00
ATOM   1338  N   ALA    85      55.302  85.182  50.402  1.00  0.00
ATOM   1339  H   ALA    85      55.160  85.058  49.410  1.00  0.00
ATOM   1340  CA  ALA    85      54.198  85.704  51.199  1.00  0.00
ATOM   1341  HA  ALA    85      54.496  86.647  51.657  1.00  0.00
ATOM   1342  CB  ALA    85      53.004  85.964  50.275  1.00  0.00
ATOM   1343  HB1 ALA    85      52.688  85.027  49.816  1.00  0.00
ATOM   1344  HB2 ALA    85      52.180  86.380  50.854  1.00  0.00
ATOM   1345  HB3 ALA    85      53.293  86.670  49.496  1.00  0.00
ATOM   1346  C   ALA    85      53.841  84.752  52.348  1.00  0.00
ATOM   1347  O   ALA    85      53.683  85.195  53.480  1.00  0.00
ATOM   1348  N   SER    86      53.815  83.441  52.084  1.00  0.00
ATOM   1349  H   SER    86      53.967  83.129  51.135  1.00  0.00
ATOM   1350  CA  SER    86      53.524  82.435  53.107  1.00  0.00
ATOM   1351  HA  SER    86      52.545  82.622  53.548  1.00  0.00
ATOM   1352  CB  SER    86      53.519  81.040  52.481  1.00  0.00
ATOM   1353  HB2 SER    86      52.901  81.052  51.583  1.00  0.00
ATOM   1354  HB3 SER    86      54.539  80.762  52.216  1.00  0.00
ATOM   1355  OG  SER    86      52.998  80.099  53.398  1.00  0.00
ATOM   1356  HG  SER    86      52.999  79.227  52.997  1.00  0.00
ATOM   1357  C   SER    86      54.517  82.466  54.268  1.00  0.00
ATOM   1358  O   SER    86      54.101  82.346  55.414  1.00  0.00
ATOM   1359  N   VAL    87      55.817  82.640  54.000  1.00  0.00
ATOM   1360  H   VAL    87      56.127  82.653  53.039  1.00  0.00
ATOM   1361  CA  VAL    87      56.835  82.716  55.063  1.00  0.00
ATOM   1362  HA  VAL    87      56.696  81.872  55.739  1.00  0.00
ATOM   1363  CB  VAL    87      58.262  82.654  54.485  1.00  0.00
ATOM   1364  HB  VAL    87      58.374  83.471  53.772  1.00  0.00
ATOM   1365  CG1 VAL    87      59.339  82.775  55.575  1.00  0.00
ATOM   1366 HG11 VAL    87      59.228  81.958  56.288  1.00  0.00
ATOM   1367 HG12 VAL    87      60.327  82.726  55.117  1.00  0.00
ATOM   1368 HG13 VAL    87      59.226  83.727  56.094  1.00  0.00
ATOM   1369  CG2 VAL    87      58.511  81.318  53.772  1.00  0.00
ATOM   1370 HG21 VAL    87      57.799  81.203  52.955  1.00  0.00
ATOM   1371 HG22 VAL    87      59.526  81.302  53.374  1.00  0.00
ATOM   1372 HG23 VAL    87      58.386  80.499  54.480  1.00  0.00
ATOM   1373  C   VAL    87      56.631  83.970  55.913  1.00  0.00
ATOM   1374  O   VAL    87      56.622  83.871  57.135  1.00  0.00
ATOM   1375  N   VAL    88      56.396  85.127  55.280  1.00  0.00
ATOM   1376  H   VAL    88      56.433  85.129  54.271  1.00  0.00
ATOM   1377  CA  VAL    88      56.132  86.404  55.973  1.00  0.00
ATOM   1378  HA  VAL    88      56.967  86.612  56.642  1.00  0.00
ATOM   1379  CB  VAL    88      55.993  87.573  54.983  1.00  0.00
ATOM   1380  HB  VAL    88      55.156  87.361  54.318  1.00  0.00
ATOM   1381  CG1 VAL    88      55.747  88.906  55.705  1.00  0.00
ATOM   1382 HG11 VAL    88      56.584  89.119  56.370  1.00  0.00
ATOM   1383 HG12 VAL    88      55.655  89.706  54.970  1.00  0.00
ATOM   1384 HG13 VAL    88      54.828  88.840  56.287  1.00  0.00
ATOM   1385  CG2 VAL    88      57.249  87.785  54.135  1.00  0.00
ATOM   1386 HG21 VAL    88      57.455  86.883  53.558  1.00  0.00
ATOM   1387 HG22 VAL    88      57.092  88.623  53.455  1.00  0.00
ATOM   1388 HG23 VAL    88      58.096  88.000  54.787  1.00  0.00
ATOM   1389  C   VAL    88      54.865  86.327  56.829  1.00  0.00
ATOM   1390  O   VAL    88      54.801  86.886  57.920  1.00  0.00
ATOM   1391  N   THR    89      53.841  85.617  56.371  1.00  0.00
ATOM   1392  H   THR    89      53.858  85.250  55.430  1.00  0.00
ATOM   1393  CA  THR    89      52.624  85.440  57.162  1.00  0.00
ATOM   1394  HA  THR    89      52.286  86.428  57.473  1.00  0.00
ATOM   1395  CB  THR    89      51.530  84.796  56.306  1.00  0.00
ATOM   1396  HB  THR    89      51.882  83.809  56.006  1.00  0.00
ATOM   1397  CG2 THR    89      50.203  84.660  57.040  1.00  0.00
ATOM   1398 HG21 THR    89      49.850  85.647  57.340  1.00  0.00
ATOM   1399 HG22 THR    89      49.469  84.197  56.381  1.00  0.00
ATOM   1400 HG23 THR    89      50.339  84.039  57.925  1.00  0.00
ATOM   1401  OG1 THR    89      51.260  85.620  55.193  1.00  0.00
ATOM   1402  HG1 THR    89      50.574  85.217  54.656  1.00  0.00
ATOM   1403  C   THR    89      52.891  84.645  58.442  1.00  0.00
ATOM   1404  O   THR    89      52.362  85.018  59.479  1.00  0.00
ATOM   1405  N   ILE    90      53.755  83.623  58.410  1.00  0.00
ATOM   1406  H   ILE    90      54.155  83.368  57.519  1.00  0.00
ATOM   1407  CA  ILE    90      54.066  82.781  59.585  1.00  0.00
ATOM   1408  HA  ILE    90      53.159  82.535  60.138  1.00  0.00
ATOM   1409  CB  ILE    90      54.759  81.474  59.123  1.00  0.00
ATOM   1410  HB  ILE    90      55.633  81.741  58.529  1.00  0.00
ATOM   1411  CG2 ILE    90      55.196  80.605  60.316  1.00  0.00
ATOM   1412 HG21 ILE    90      54.322  80.337  60.910  1.00  0.00
ATOM   1413 HG22 ILE    90      55.677  79.699  59.949  1.00  0.00
ATOM   1414 HG23 ILE    90      55.898  81.163  60.935  1.00  0.00
ATOM   1415  CG1 ILE    90      53.830  80.634  58.211  1.00  0.00
ATOM   1416 HG12 ILE    90      53.128  80.105  58.855  1.00  0.00
ATOM   1417 HG13 ILE    90      53.284  81.326  57.570  1.00  0.00
ATOM   1418  CD1 ILE    90      54.590  79.620  57.339  1.00  0.00
ATOM   1419 HD11 ILE    90      55.136  78.927  57.979  1.00  0.00
ATOM   1420 HD12 ILE    90      53.881  79.065  56.725  1.00  0.00
ATOM   1421 HD13 ILE    90      55.292  80.149  56.694  1.00  0.00
ATOM   1422  C   ILE    90      54.899  83.533  60.644  1.00  0.00
ATOM   1423  O   ILE    90      54.768  83.260  61.827  1.00  0.00
ATOM   1424  N   VAL    91      55.749  84.485  60.247  1.00  0.00
ATOM   1425  H   VAL    91      55.825  84.681  59.259  1.00  0.00
ATOM   1426  CA  VAL    91      56.488  85.359  61.199  1.00  0.00
ATOM   1427  HA  VAL    91      56.865  85.009  62.160  1.00  0.00
ATOM   1428  CB  VAL    91      57.543  86.293  60.565  1.00  0.00
ATOM   1429  HB  VAL    91      57.055  87.217  60.255  1.00  0.00
ATOM   1430  CG1 VAL    91      58.657  86.616  61.571  1.00  0.00
ATOM   1431 HG11 VAL    91      59.146  85.693  61.881  1.00  0.00
ATOM   1432 HG12 VAL    91      59.389  87.275  61.104  1.00  0.00
ATOM   1433 HG13 VAL    91      58.228  87.110  62.443  1.00  0.00
ATOM   1434  CG2 VAL    91      57.783  85.955  59.113  1.00  0.00
ATOM   1435 HG21 VAL    91      56.852  86.060  58.556  1.00  0.00
ATOM   1436 HG22 VAL    91      58.531  86.632  58.701  1.00  0.00
ATOM   1437 HG23 VAL    91      58.140  84.928  59.033  1.00  0.00
ATOM   1438  C   VAL    91      55.593  86.380  61.851  1.00  0.00
ATOM   1439  O   VAL    91      55.769  86.708  63.016  1.00  0.00
ATOM   1440  N   VAL    92      54.781  87.026  61.010  1.00  0.00
ATOM   1441  H   VAL    92      54.713  86.706  60.054  1.00  0.00
ATOM   1442  CA  VAL    92      54.052  88.232  61.390  1.00  0.00
ATOM   1443  HA  VAL    92      54.675  88.837  62.049  1.00  0.00
ATOM   1444  CB  VAL    92      53.701  89.064  60.145  1.00  0.00
ATOM   1445  HB  VAL    92      53.179  88.415  59.441  1.00  0.00
ATOM   1446  CG1 VAL    92      52.816  90.270  60.481  1.00  0.00
ATOM   1447 HG11 VAL    92      53.337  90.919  61.184  1.00  0.00
ATOM   1448 HG12 VAL    92      52.596  90.825  59.569  1.00  0.00
ATOM   1449 HG13 VAL    92      51.884  89.924  60.929  1.00  0.00
ATOM   1450  CG2 VAL    92      54.969  89.621  59.474  1.00  0.00
ATOM   1451 HG21 VAL    92      55.613  88.795  59.171  1.00  0.00
ATOM   1452 HG22 VAL    92      54.690  90.205  58.597  1.00  0.00
ATOM   1453 HG23 VAL    92      55.504  90.258  60.179  1.00  0.00
ATOM   1454  C   VAL    92      52.823  87.830  62.190  1.00  0.00
ATOM   1455  O   VAL    92      52.378  88.588  63.047  1.00  0.00
ATOM   1456  N   ILE    93      52.319  86.622  61.939  1.00  0.00
ATOM   1457  H   ILE    93      52.626  86.191  61.079  1.00  0.00
ATOM   1458  CA  ILE    93      51.330  85.921  62.748  1.00  0.00
ATOM   1459  HA  ILE    93      50.944  86.545  63.554  1.00  0.00
ATOM   1460  CB  ILE    93      50.156  85.442  61.859  1.00  0.00
ATOM   1461  HB  ILE    93      50.493  84.636  61.207  1.00  0.00
ATOM   1462  CG2 ILE    93      49.019  84.930  62.763  1.00  0.00
ATOM   1463 HG21 ILE    93      48.681  85.736  63.415  1.00  0.00
ATOM   1464 HG22 ILE    93      48.188  84.591  62.145  1.00  0.00
ATOM   1465 HG23 ILE    93      49.382  84.101  63.370  1.00  0.00
ATOM   1466  CG1 ILE    93      49.644  86.543  60.898  1.00  0.00
ATOM   1467 HG12 ILE    93      49.248  87.353  61.510  1.00  0.00
ATOM   1468 HG13 ILE    93      50.500  86.904  60.328  1.00  0.00
ATOM   1469  CD1 ILE    93      48.559  86.055  59.935  1.00  0.00
ATOM   1470 HD11 ILE    93      47.702  85.695  60.505  1.00  0.00
ATOM   1471 HD12 ILE    93      48.247  86.878  59.292  1.00  0.00
ATOM   1472 HD13 ILE    93      48.954  85.245  59.322  1.00  0.00
ATOM   1473  C   ILE    93      52.050  84.761  63.471  1.00  0.00
ATOM   1474  O   ILE    93      51.910  83.614  63.044  1.00  0.00
ATOM   1475  N   PRO    94      52.883  85.048  64.488  1.00  0.00
ATOM   1476  CD  PRO    94      53.186  86.364  65.032  1.00  0.00
ATOM   1477  HD2 PRO    94      52.240  86.879  65.199  1.00  0.00
ATOM   1478  HD3 PRO    94      53.768  86.905  64.286  1.00  0.00
ATOM   1479  CG  PRO    94      53.964  86.137  66.322  1.00  0.00
ATOM   1480  HG2 PRO    94      53.301  86.176  67.187  1.00  0.00
ATOM   1481  HG3 PRO    94      54.752  86.881  66.435  1.00  0.00
ATOM   1482  CB  PRO    94      54.554  84.743  66.135  1.00  0.00
ATOM   1483  HB2 PRO    94      54.707  84.252  67.096  1.00  0.00
ATOM   1484  HB3 PRO    94      55.486  84.733  65.570  1.00  0.00
ATOM   1485  CA  PRO    94      53.460  84.019  65.349  1.00  0.00
ATOM   1486  HA  PRO    94      53.898  83.249  64.714  1.00  0.00
ATOM   1487  C   PRO    94      52.406  83.382  66.274  1.00  0.00
ATOM   1488  O   PRO    94      51.317  83.979  66.455  1.00  0.00
ATOM   1489  N   SER    95      52.764  82.221  66.867  1.00  0.00
ATOM   1490  H   SER    95      53.657  81.833  66.600  1.00  0.00
ATOM   1491  CA  SER    95      52.001  81.542  67.877  1.00  0.00
ATOM   1492  HA  SER    95      50.942  81.655  67.643  1.00  0.00
ATOM   1493  CB  SER    95      52.326  80.034  67.977  1.00  0.00
ATOM   1494  HB2 SER    95      52.108  79.561  67.019  1.00  0.00
ATOM   1495  HB3 SER    95      53.385  79.915  68.208  1.00  0.00
ATOM   1496  OG  SER    95      51.547  79.421  68.996  1.00  0.00
ATOM   1497  HG  SER    95      51.761  78.486  69.044  1.00  0.00
ATOM   1498  C   SER    95      52.396  82.166  69.182  1.00  0.00
ATOM   1499  O   SER    95      53.354  82.936  69.245  1.00  0.00
ATOM   1500  N   THR    96      51.642  81.860  70.254  1.00  0.00
ATOM   1501  H   THR    96      50.853  81.240  70.142  1.00  0.00
ATOM   1502  CA  THR    96      51.939  82.351  71.566  1.00  0.00
ATOM   1503  HA  THR    96      52.587  83.222  71.471  1.00  0.00
ATOM   1504  CB  THR    96      50.697  82.755  72.313  1.00  0.00
ATOM   1505  HB  THR    96      50.085  81.874  72.504  1.00  0.00
ATOM   1506  CG2 THR    96      51.091  83.405  73.650  1.00  0.00
ATOM   1507 HG21 THR    96      51.703  84.287  73.460  1.00  0.00
ATOM   1508 HG22 THR    96      50.191  83.698  74.191  1.00  0.00
ATOM   1509 HG23 THR    96      51.658  82.692  74.248  1.00  0.00
ATOM   1510  OG1 THR    96      49.962  83.696  71.544  1.00  0.00
ATOM   1511  HG1 THR    96      49.170  83.952  72.023  1.00  0.00
ATOM   1512  C   THR    96      52.584  81.208  72.298  1.00  0.00
ATOM   1513  O   THR    96      52.441  80.054  71.895  1.00  0.00
ATOM   1514  N   LEU    97      53.348  81.523  73.373  1.00  0.00
ATOM   1515  H   LEU    97      53.398  82.495  73.641  1.00  0.00
ATOM   1516  CA  LEU    97      54.013  80.548  74.205  1.00  0.00
ATOM   1517  HA  LEU    97      54.282  79.699  73.577  1.00  0.00
ATOM   1518  CB  LEU    97      55.289  81.072  74.899  1.00  0.00
ATOM   1519  HB2 LEU    97      54.880  81.908  75.466  1.00  0.00
ATOM   1520  HB3 LEU    97      55.683  80.324  75.588  1.00  0.00
ATOM   1521  CG  LEU    97      56.423  81.577  73.987  1.00  0.00
ATOM   1522  HG  LEU    97      56.637  80.811  73.242  1.00  0.00
ATOM   1523  CD1 LEU    97      56.029  82.883  73.280  1.00  0.00
ATOM   1524 HD11 LEU    97      55.815  83.650  74.025  1.00  0.00
ATOM   1525 HD12 LEU    97      56.850  83.214  72.644  1.00  0.00
ATOM   1526 HD13 LEU    97      55.142  82.713  72.669  1.00  0.00
ATOM   1527  CD2 LEU    97      57.744  81.694  74.766  1.00  0.00
ATOM   1528 HD21 LEU    97      58.022  80.717  75.161  1.00  0.00
ATOM   1529 HD22 LEU    97      58.529  82.052  74.100  1.00  0.00
ATOM   1530 HD23 LEU    97      57.619  82.396  75.590  1.00  0.00
ATOM   1531  C   LEU    97      53.071  80.216  75.331  1.00  0.00
ATOM   1532  O   LEU    97      52.378  81.102  75.829  1.00  0.00
ATOM   1533  N   ILE    98      53.001  78.922  75.739  1.00  0.00
ATOM   1534  H   ILE    98      53.532  78.221  75.242  1.00  0.00
ATOM   1535  CA  ILE    98      52.154  78.494  76.829  1.00  0.00
ATOM   1536  HA  ILE    98      51.158  78.923  76.716  1.00  0.00
ATOM   1537  CB  ILE    98      52.045  76.989  76.939  1.00  0.00
ATOM   1538  HB  ILE    98      53.041  76.551  77.011  1.00  0.00
ATOM   1539  CG2 ILE    98      51.238  76.639  78.204  1.00  0.00
ATOM   1540 HG21 ILE    98      50.242  77.076  78.133  1.00  0.00
ATOM   1541 HG22 ILE    98      51.153  75.556  78.293  1.00  0.00
ATOM   1542 HG23 ILE    98      51.747  77.037  79.082  1.00  0.00
ATOM   1543  CG1 ILE    98      51.396  76.404  75.671  1.00  0.00
ATOM   1544 HG12 ILE    98      51.997  76.727  74.821  1.00  0.00
ATOM   1545 HG13 ILE    98      51.441  75.318  75.755  1.00  0.00
ATOM   1546  CD1 ILE    98      49.943  76.840  75.464  1.00  0.00
ATOM   1547 HD11 ILE    98      49.897  77.926  75.379  1.00  0.00
ATOM   1548 HD12 ILE    98      49.554  76.388  74.551  1.00  0.00
ATOM   1549 HD13 ILE    98      49.342  76.517  76.314  1.00  0.00
ATOM   1550  C   ILE    98      52.663  79.048  78.137  1.00  0.00
ATOM   1551  O   ILE    98      51.904  79.668  78.878  1.00  0.00
ATOM   1552  N   GLN    99      53.971  78.892  78.447  1.00  0.00
ATOM   1553  H   GLN    99      54.602  78.346  77.878  1.00  0.00
ATOM   1554  CA  GLN    99      54.475  79.468  79.661  1.00  0.00
ATOM   1555  HA  GLN    99      53.629  79.896  80.199  1.00  0.00
ATOM   1556  CB  GLN    99      55.208  78.471  80.600  1.00  0.00
ATOM   1557  HB2 GLN    99      55.344  79.012  81.536  1.00  0.00
ATOM   1558  HB3 GLN    99      54.502  77.655  80.752  1.00  0.00
ATOM   1559  CG  GLN    99      56.555  77.902  80.138  1.00  0.00
ATOM   1560  HG2 GLN    99      56.580  76.834  80.352  1.00  0.00
ATOM   1561  HG3 GLN    99      56.761  78.065  79.080  1.00  0.00
ATOM   1562  CD  GLN    99      57.643  78.589  80.958  1.00  0.00
ATOM   1563  OE1 GLN    99      57.361  79.404  81.838  1.00  0.00
ATOM   1564  NE2 GLN    99      58.936  78.316  80.644  1.00  0.00
ATOM   1565 HE21 GLN    99      59.682  78.753  81.166  1.00  0.00
ATOM   1566 HE22 GLN    99      59.145  77.677  79.890  1.00  0.00
ATOM   1567  C   GLN    99      55.384  80.578  79.244  1.00  0.00
ATOM   1568  O   GLN    99      55.678  80.719  78.057  1.00  0.00
ATOM   1569  N   ARG   100      55.809  81.408  80.220  1.00  0.00
ATOM   1570  H   ARG   100      55.521  81.160  81.156  1.00  0.00
ATOM   1571  CA  ARG   100      56.658  82.566  80.048  1.00  0.00
ATOM   1572  HA  ARG   100      56.319  83.121  79.173  1.00  0.00
ATOM   1573  CB  ARG   100      56.634  83.508  81.270  1.00  0.00
ATOM   1574  HB2 ARG   100      57.253  84.374  81.036  1.00  0.00
ATOM   1575  HB3 ARG   100      55.604  83.829  81.424  1.00  0.00
ATOM   1576  CG  ARG   100      57.157  82.835  82.550  1.00  0.00
ATOM   1577  HG2 ARG   100      56.399  82.116  82.860  1.00  0.00
ATOM   1578  HG3 ARG   100      58.070  82.305  82.277  1.00  0.00
ATOM   1579  CD  ARG   100      57.451  83.794  83.704  1.00  0.00
ATOM   1580  HD2 ARG   100      58.100  84.606  83.375  1.00  0.00
ATOM   1581  HD3 ARG   100      56.526  84.209  84.106  1.00  0.00
ATOM   1582  NE  ARG   100      58.145  83.036  84.786  1.00  0.00
ATOM   1583  HE  ARG   100      57.636  82.467  85.448  1.00  0.00
ATOM   1584  CZ  ARG   100      59.496  83.158  84.936  1.00  0.00
ATOM   1585  NH1 ARG   100      60.201  84.023  84.150  1.00  0.00
ATOM   1586 HH11 ARG   100      59.720  84.575  83.454  1.00  0.00
ATOM   1587 HH12 ARG   100      61.201  84.107  84.268  1.00  0.00
ATOM   1588  NH2 ARG   100      60.152  82.365  85.831  1.00  0.00
ATOM   1589 HH21 ARG   100      59.635  81.692  86.378  1.00  0.00
ATOM   1590 HH22 ARG   100      61.152  82.455  85.943  1.00  0.00
ATOM   1591  C   ARG   100      58.102  82.165  79.890  1.00  0.00
ATOM   1592  O   ARG   100      58.531  81.089  80.316  1.00  0.00
ATOM   1593  N   HID   101      58.913  83.063  79.276  1.00  0.00
ATOM   1594  H   HID   101      58.536  83.937  78.939  1.00  0.00
ATOM   1595  CA  HID   101      60.330  82.832  79.139  1.00  0.00
ATOM   1596  HA  HID   101      60.467  81.907  78.578  1.00  0.00
ATOM   1597  CB  HID   101      61.089  83.967  78.413  1.00  0.00
ATOM   1598  HB2 HID   101      60.875  84.917  78.902  1.00  0.00
ATOM   1599  HB3 HID   101      62.160  83.770  78.456  1.00  0.00
ATOM   1600  CG  HID   101      60.741  84.143  76.958  1.00  0.00
ATOM   1601  ND1 HID   101      59.576  84.731  76.515  1.00  0.00
ATOM   1602  HD1 HID   101      58.830  85.108  77.082  1.00  0.00
ATOM   1603  CE1 HID   101      59.614  84.710  75.157  1.00  0.00
ATOM   1604  HE1 HID   101      58.761  85.142  74.634  1.00  0.00
ATOM   1605  NE2 HID   101      60.718  84.150  74.698  1.00  0.00
ATOM   1606  CD2 HID   101      61.429  83.795  75.834  1.00  0.00
ATOM   1607  HD2 HID   101      62.399  83.307  75.739  1.00  0.00
ATOM   1608  C   HID   101      60.861  82.772  80.542  1.00  0.00
ATOM   1609  O   HID   101      60.357  83.454  81.437  1.00  0.00
ATOM   1610  N   ASN   102      61.826  81.873  80.828  1.00  0.00
ATOM   1611  H   ASN   102      62.246  81.241  80.161  1.00  0.00
ATOM   1612  CA  ASN   102      62.285  81.830  82.191  1.00  0.00
ATOM   1613  HA  ASN   102      61.695  82.540  82.770  1.00  0.00
ATOM   1614  CB  ASN   102      62.163  80.440  82.845  1.00  0.00
ATOM   1615  HB2 ASN   102      62.685  79.713  82.223  1.00  0.00
ATOM   1616  HB3 ASN   102      62.580  80.421  83.852  1.00  0.00
ATOM   1617  CG  ASN   102      60.691  80.050  82.920  1.00  0.00
ATOM   1618  OD1 ASN   102      60.353  78.872  83.016  1.00  0.00
ATOM   1619  ND2 ASN   102      59.780  81.058  82.832  1.00  0.00
ATOM   1620 HD21 ASN   102      58.793  80.848  82.877  1.00  0.00
ATOM   1621 HD22 ASN   102      60.095  82.011  82.722  1.00  0.00
ATOM   1622  C   ASN   102      63.726  82.214  82.218  1.00  0.00
ATOM   1623  O   ASN   102      64.605  81.406  81.921  1.00  0.00
ATOM   1624  N   ASN   103      64.015  83.475  82.587  1.00  0.00
ATOM   1625  H   ASN   103      63.290  84.102  82.907  1.00  0.00
ATOM   1626  CA  ASN   103      65.368  83.933  82.616  1.00  0.00
ATOM   1627  HA  ASN   103      66.018  83.130  82.269  1.00  0.00
ATOM   1628  CB  ASN   103      65.592  85.169  81.722  1.00  0.00
ATOM   1629  HB2 ASN   103      64.993  86.008  82.075  1.00  0.00
ATOM   1630  HB3 ASN   103      66.645  85.451  81.718  1.00  0.00
ATOM   1631  CG  ASN   103      65.170  84.835  80.289  1.00  0.00
ATOM   1632  OD1 ASN   103      64.906  83.682  79.950  1.00  0.00
ATOM   1633  ND2 ASN   103      65.105  85.879  79.420  1.00  0.00
ATOM   1634 HD21 ASN   103      64.832  85.718  78.461  1.00  0.00
ATOM   1635 HD22 ASN   103      65.330  86.811  79.737  1.00  0.00
ATOM   1636  C   ASN   103      65.587  84.359  84.024  1.00  0.00
ATOM   1637  O   ASN   103      64.639  84.738  84.707  1.00  0.00
ATOM   1638  N   SER   104      66.825  84.291  84.528  1.00  0.00
ATOM   1639  H   SER   104      67.651  84.001  84.025  1.00  0.00
ATOM   1640  CA  SER   104      66.979  84.762  85.871  1.00  0.00
ATOM   1641  HA  SER   104      66.008  85.151  86.179  1.00  0.00
ATOM   1642  CB  SER   104      67.449  83.734  86.911  1.00  0.00
ATOM   1643  HB2 SER   104      67.217  84.097  87.912  1.00  0.00
ATOM   1644  HB3 SER   104      66.939  82.786  86.741  1.00  0.00
ATOM   1645  OG  SER   104      68.848  83.546  86.790  1.00  0.00
ATOM   1646  HG  SER   104      69.142  82.904  87.440  1.00  0.00
ATOM   1647  C   SER   104      68.057  85.769  85.841  1.00  0.00
ATOM   1648  O   SER   104      68.630  86.074  84.797  1.00  0.00
ATOM   1649  N   SER   105      68.329  86.322  87.029  1.00  0.00
ATOM   1650  H   SER   105      67.775  86.015  87.815  1.00  0.00
ATOM   1651  CA  SER   105      69.379  87.266  87.266  1.00  0.00
ATOM   1652  HA  SER   105      69.559  87.836  86.355  1.00  0.00
ATOM   1653  CB  SER   105      69.025  88.240  88.390  1.00  0.00
ATOM   1654  HB2 SER   105      68.877  87.690  89.319  1.00  0.00
ATOM   1655  HB3 SER   105      69.832  88.961  88.519  1.00  0.00
ATOM   1656  OG  SER   105      67.830  88.925  88.051  1.00  0.00
ATOM   1657  HG  SER   105      67.603  89.538  88.754  1.00  0.00
ATOM   1658  C   SER   105      70.573  86.477  87.714  1.00  0.00
ATOM   1659  O   SER   105      70.575  85.248  87.640  1.00  0.00
ATOM   1660  N   LEU   106      71.635  87.164  88.200  1.00  0.00
ATOM   1661  H   LEU   106      71.583  88.170  88.272  1.00  0.00
ATOM   1662  CA  LEU   106      72.835  86.502  88.675  1.00  0.00
ATOM   1663  HA  LEU   106      73.216  85.892  87.856  1.00  0.00
ATOM   1664  CB  LEU   106      73.968  87.447  89.158  1.00  0.00
ATOM   1665  HB2 LEU   106      73.342  88.173  89.676  1.00  0.00
ATOM   1666  HB3 LEU   106      74.613  86.944  89.879  1.00  0.00
ATOM   1667  CG  LEU   106      74.841  88.176  88.104  1.00  0.00
ATOM   1668  HG  LEU   106      75.532  88.842  88.621  1.00  0.00
ATOM   1669  CD1 LEU   106      75.637  87.167  87.258  1.00  0.00
ATOM   1670 HD11 LEU   106      74.946  86.501  86.741  1.00  0.00
ATOM   1671 HD12 LEU   106      76.241  87.703  86.526  1.00  0.00
ATOM   1672 HD13 LEU   106      76.288  86.581  87.907  1.00  0.00
ATOM   1673  CD2 LEU   106      74.062  89.198  87.258  1.00  0.00
ATOM   1674 HD21 LEU   106      73.636  89.960  87.910  1.00  0.00
ATOM   1675 HD22 LEU   106      74.737  89.668  86.543  1.00  0.00
ATOM   1676 HD23 LEU   106      73.261  88.690  86.721  1.00  0.00
ATOM   1677  C   LEU   106      72.485  85.673  89.876  1.00  0.00
ATOM   1678  O   LEU   106      71.954  86.184  90.862  1.00  0.00
ATOM   1679  N   ASN   107      72.780  84.353  89.825  1.00  0.00
ATOM   1680  H   ASN   107      73.264  83.934  89.044  1.00  0.00
ATOM   1681  CA  ASN   107      72.443  83.519  90.943  1.00  0.00
ATOM   1682  HA  ASN   107      71.765  84.059  91.604  1.00  0.00
ATOM   1683  CB  ASN   107      71.762  82.229  90.494  1.00  0.00
ATOM   1684  HB2 ASN   107      72.383  81.491  89.986  1.00  0.00
ATOM   1685  HB3 ASN   107      71.268  81.763  91.347  1.00  0.00
ATOM   1686  CG  ASN   107      70.705  82.715  89.531  1.00  0.00
ATOM   1687  OD1 ASN   107      69.686  83.276  89.924  1.00  0.00
ATOM   1688  ND2 ASN   107      71.005  82.572  88.215  1.00  0.00
ATOM   1689 HD21 ASN   107      70.344  82.875  87.514  1.00  0.00
ATOM   1690 HD22 ASN   107      71.887  82.163  87.943  1.00  0.00
ATOM   1691  C   ASN   107      73.690  83.106  91.665  1.00  0.00
ATOM   1692  O   ASN   107      74.460  82.273  91.186  1.00  0.00
ATOM   1693  N   THR   108      73.899  83.668  92.876  1.00  0.00
ATOM   1694  H   THR   108      73.246  84.366  93.201  1.00  0.00
ATOM   1695  CA  THR   108      74.990  83.304  93.735  1.00  0.00
ATOM   1696  HA  THR   108      75.726  82.743  93.160  1.00  0.00
ATOM   1697  CB  THR   108      75.685  84.470  94.403  1.00  0.00
ATOM   1698  HB  THR   108      76.436  84.107  95.105  1.00  0.00
ATOM   1699  CG2 THR   108      76.367  85.310  93.313  1.00  0.00
ATOM   1700 HG21 THR   108      75.617  85.674  92.611  1.00  0.00
ATOM   1701 HG22 THR   108      76.875  86.158  93.772  1.00  0.00
ATOM   1702 HG23 THR   108      77.094  84.696  92.781  1.00  0.00
ATOM   1703  OG1 THR   108      74.765  85.259  95.148  1.00  0.00
ATOM   1704  HG1 THR   108      75.231  85.990  95.560  1.00  0.00
ATOM   1705  C   THR   108      74.389  82.453  94.798  1.00  0.00
ATOM   1706  O   THR   108      73.513  81.632  94.524  1.00  0.00
ATOM   1707  N   ARG   109      74.896  82.628  96.035  1.00  0.00
ATOM   1708  H   ARG   109      75.654  83.289  96.126  1.00  0.00
ATOM   1709  CA  ARG   109      74.398  81.997  97.223  1.00  0.00
ATOM   1710  HA  ARG   109      74.104  80.975  96.984  1.00  0.00
ATOM   1711  CB  ARG   109      75.450  81.956  98.346  1.00  0.00
ATOM   1712  HB2 ARG   109      75.583  82.969  98.727  1.00  0.00
ATOM   1713  HB3 ARG   109      75.074  81.315  99.143  1.00  0.00
ATOM   1714  CG  ARG   109      76.797  81.416  97.848  1.00  0.00
ATOM   1715  HG2 ARG   109      76.595  80.423  97.447  1.00  0.00
ATOM   1716  HG3 ARG   109      77.108  82.078  97.040  1.00  0.00
ATOM   1717  CD  ARG   109      77.913  81.327  98.892  1.00  0.00
ATOM   1718  HD2 ARG   109      77.703  80.536  99.612  1.00  0.00
ATOM   1719  HD3 ARG   109      78.873  81.135  98.412  1.00  0.00
ATOM   1720  NE  ARG   109      77.994  82.624  99.619  1.00  0.00
ATOM   1721  HE  ARG   109      77.674  82.679 100.575  1.00  0.00
ATOM   1722  CZ  ARG   109      78.527  83.743  99.045  1.00  0.00
ATOM   1723  NH1 ARG   109      78.897  83.746  97.734  1.00  0.00
ATOM   1724 HH11 ARG   109      78.777  82.912  97.177  1.00  0.00
ATOM   1725 HH12 ARG   109      79.290  84.582  97.325  1.00  0.00
ATOM   1726  NH2 ARG   109      78.648  84.877  99.794  1.00  0.00
ATOM   1727 HH21 ARG   109      78.345  84.877 100.757  1.00  0.00
ATOM   1728 HH22 ARG   109      79.040  85.711  99.382  1.00  0.00
ATOM   1729  C   ARG   109      73.267  82.871  97.685  1.00  0.00
ATOM   1730  O   ARG   109      73.250  84.071  97.400  1.00  0.00
ATOM   1731  N   THR   110      72.274  82.293  98.399  1.00  0.00
ATOM   1732  H   THR   110      72.303  81.313  98.641  1.00  0.00
ATOM   1733  CA  THR   110      71.124  83.061  98.798  1.00  0.00
ATOM   1734  HA  THR   110      70.703  83.519  97.903  1.00  0.00
ATOM   1735  CB  THR   110      70.045  82.299  99.497  1.00  0.00
ATOM   1736  HB  THR   110      69.663  81.523  98.834  1.00  0.00
ATOM   1737  CG2 THR   110      70.609  81.651 100.773  1.00  0.00
ATOM   1738 HG21 THR   110      70.991  82.427 101.437  1.00  0.00
ATOM   1739 HG22 THR   110      69.819  81.097 101.279  1.00  0.00
ATOM   1740 HG23 THR   110      71.418  80.970 100.508  1.00  0.00
ATOM   1741  OG1 THR   110      68.996  83.201  99.817  1.00  0.00
ATOM   1742  HG1 THR   110      68.293  82.727 100.267  1.00  0.00
ATOM   1743  C   THR   110      71.508  84.181  99.704  1.00  0.00
ATOM   1744  O   THR   110      72.121  84.000 100.756  1.00  0.00
ATOM   1745  N   GLN   111      71.155  85.394  99.250  1.00  0.00
ATOM   1746  H   GLN   111      70.665  85.444  98.368  1.00  0.00
ATOM   1747  CA  GLN   111      71.436  86.612  99.937  1.00  0.00
ATOM   1748  HA  GLN   111      71.676  86.387 100.976  1.00  0.00
ATOM   1749  CB  GLN   111      72.627  87.369  99.308  1.00  0.00
ATOM   1750  HB2 GLN   111      72.477  87.386  98.229  1.00  0.00
ATOM   1751  HB3 GLN   111      72.612  88.389  99.692  1.00  0.00
ATOM   1752  CG  GLN   111      73.985  86.722  99.626  1.00  0.00
ATOM   1753  HG2 GLN   111      74.316  87.002 100.626  1.00  0.00
ATOM   1754  HG3 GLN   111      73.895  85.637  99.563  1.00  0.00
ATOM   1755  CD  GLN   111      75.031  87.182  98.622  1.00  0.00
ATOM   1756  OE1 GLN   111      74.949  86.850  97.441  1.00  0.00
ATOM   1757  NE2 GLN   111      76.034  87.975  99.093  1.00  0.00
ATOM   1758 HE21 GLN   111      76.751  88.305  98.463  1.00  0.00
ATOM   1759 HE22 GLN   111      76.056  88.230 100.070  1.00  0.00
ATOM   1760  C   GLN   111      70.172  87.405  99.819  1.00  0.00
ATOM   1761  O   GLN   111      69.526  87.395  98.773  1.00  0.00
ATOM   1762  N   LYS   112      69.800  88.134 100.893  1.00  0.00
ATOM   1763  H   LYS   112      70.446  88.178 101.668  1.00  0.00
ATOM   1764  CA  LYS   112      68.554  88.861 100.997  1.00  0.00
ATOM   1765  HA  LYS   112      67.739  88.139 100.947  1.00  0.00
ATOM   1766  CB  LYS   112      68.406  89.687 102.304  1.00  0.00
ATOM   1767  HB2 LYS   112      69.342  90.238 102.398  1.00  0.00
ATOM   1768  HB3 LYS   112      67.592  90.385 102.108  1.00  0.00
ATOM   1769  CG  LYS   112      68.124  88.924 103.616  1.00  0.00
ATOM   1770  HG2 LYS   112      67.625  89.640 104.269  1.00  0.00
ATOM   1771  HG3 LYS   112      67.427  88.129 103.348  1.00  0.00
ATOM   1772  CD  LYS   112      69.335  88.319 104.349  1.00  0.00
ATOM   1773  HD2 LYS   112      68.997  87.387 104.802  1.00  0.00
ATOM   1774  HD3 LYS   112      70.087  88.102 103.591  1.00  0.00
ATOM   1775  CE  LYS   112      69.945  89.221 105.430  1.00  0.00
ATOM   1776  HE2 LYS   112      70.273  90.156 104.975  1.00  0.00
ATOM   1777  HE3 LYS   112      69.192  89.432 106.190  1.00  0.00
ATOM   1778  NZ  LYS   112      71.104  88.544 106.058  1.00  0.00
ATOM   1779  HZ1 LYS   112      71.802  88.349 105.354  1.00  0.00
ATOM   1780  HZ2 LYS   112      71.500  89.143 106.768  1.00  0.00
ATOM   1781  HZ3 LYS   112      70.800  87.678 106.480  1.00  0.00
ATOM   1782  C   LYS   112      68.426  89.844  99.870  1.00  0.00
ATOM   1783  O   LYS   112      67.342  90.015  99.311  1.00  0.00
ATOM   1784  N   ALA   113      69.542  90.503  99.517  1.00  0.00
ATOM   1785  H   ALA   113      70.397  90.253  99.992  1.00  0.00
ATOM   1786  CA  ALA   113      69.607  91.483  98.468  1.00  0.00
ATOM   1787  HA  ALA   113      68.901  91.292  97.660  1.00  0.00
ATOM   1788  CB  ALA   113      69.414  92.929  98.958  1.00  0.00
ATOM   1789  HB1 ALA   113      70.121  93.138  99.761  1.00  0.00
ATOM   1790  HB2 ALA   113      69.588  93.619  98.132  1.00  0.00
ATOM   1791  HB3 ALA   113      68.397  93.055  99.328  1.00  0.00
ATOM   1792  C   ALA   113      70.995  91.388  97.933  1.00  0.00
ATOM   1793  O   ALA   113      71.752  90.503  98.340  1.00  0.00
ATOM   1794  N   ARG   114      71.366  92.265  96.973  1.00  0.00
ATOM   1795  H   ARG   114      70.739  92.927  96.539  1.00  0.00
ATOM   1796  CA  ARG   114      72.712  92.184  96.486  1.00  0.00
ATOM   1797  HA  ARG   114      73.003  91.135  96.537  1.00  0.00
ATOM   1798  CB  ARG   114      72.953  92.692  95.054  1.00  0.00
ATOM   1799  HB2 ARG   114      72.093  92.415  94.444  1.00  0.00
ATOM   1800  HB3 ARG   114      73.040  93.778  95.087  1.00  0.00
ATOM   1801  CG  ARG   114      74.230  92.094  94.441  1.00  0.00
ATOM   1802  HG2 ARG   114      74.448  92.651  93.530  1.00  0.00
ATOM   1803  HG3 ARG   114      75.038  92.241  95.158  1.00  0.00
ATOM   1804  CD  ARG   114      74.106  90.595  94.109  1.00  0.00
ATOM   1805  HD2 ARG   114      73.805  90.037  94.996  1.00  0.00
ATOM   1806  HD3 ARG   114      73.371  90.444  93.319  1.00  0.00
ATOM   1807  NE  ARG   114      75.425  90.074  93.641  1.00  0.00
ATOM   1808  HE  ARG   114      75.951  90.486  92.884  1.00  0.00
ATOM   1809  CZ  ARG   114      75.854  88.892  94.163  1.00  0.00
ATOM   1810  NH1 ARG   114      75.134  88.337  95.170  1.00  0.00
ATOM   1811 HH11 ARG   114      74.305  88.803  95.510  1.00  0.00
ATOM   1812 HH12 ARG   114      75.430  87.461  95.575  1.00  0.00
ATOM   1813  NH2 ARG   114      77.046  88.317  93.829  1.00  0.00
ATOM   1814 HH21 ARG   114      77.655  88.773  93.165  1.00  0.00
ATOM   1815 HH22 ARG   114      77.314  87.438  94.248  1.00  0.00
ATOM   1816  C   ARG   114      73.596  92.923  97.442  1.00  0.00
ATOM   1817  O   ARG   114      73.218  93.930  98.043  1.00  0.00
ATOM   1818  N   HID   115      74.810  92.368  97.597  1.00  0.00
ATOM   1819  H   HID   115      75.017  91.614  96.957  1.00  0.00
ATOM   1820  CA  HID   115      75.823  92.740  98.579  1.00  0.00
ATOM   1821  HA  HID   115      75.345  93.082  99.497  1.00  0.00
ATOM   1822  CB  HID   115      76.699  91.539  98.905  1.00  0.00
ATOM   1823  HB2 HID   115      77.406  91.774  99.701  1.00  0.00
ATOM   1824  HB3 HID   115      76.070  90.704  99.213  1.00  0.00
ATOM   1825  CG  HID   115      77.507  91.060  97.743  1.00  0.00
ATOM   1826  ND1 HID   115      78.665  91.690  97.337  1.00  0.00
ATOM   1827  HD1 HID   115      79.062  92.505  97.782  1.00  0.00
ATOM   1828  CE1 HID   115      79.160  91.060  96.286  1.00  0.00
ATOM   1829  HE1 HID   115      80.081  91.404  95.815  1.00  0.00
ATOM   1830  NE2 HID   115      78.363  90.048  95.994  1.00  0.00
ATOM   1831  CD2 HID   115      77.321  90.028  96.889  1.00  0.00
ATOM   1832  HD2 HID   115      76.550  89.262  96.811  1.00  0.00
ATOM   1833  C   HID   115      76.677  93.863  97.993  1.00  0.00
ATOM   1834  O   HID   115      76.679  94.071  96.781  1.00  0.00
ATOM   1835  N   CYX   116      77.402  94.583  98.849  1.00  0.00
ATOM   1836  H   CYX   116      77.351  94.378  99.837  1.00  0.00
ATOM   1837  CA  CYX   116      78.207  95.730  98.418  1.00  0.00
ATOM   1838  HA  CYX   116      77.556  96.500  98.005  1.00  0.00
ATOM   1839  CB  CYX   116      78.981  96.324  99.595  1.00  0.00
ATOM   1840  HB2 CYX   116      78.286  96.582 100.394  1.00  0.00
ATOM   1841  HB3 CYX   116      79.702  95.593  99.962  1.00  0.00
ATOM   1842  SG  CYX   116      80.004  97.760  99.171  1.00  0.00
ATOM   1843  C   CYX   116      79.167  95.399  97.273  1.00  0.00
ATOM   1844  O   CYX   116      79.635  94.266  97.151  1.00  0.00
ATOM   1845  N   GLY   117      79.466  96.399  96.449  1.00  0.00
ATOM   1846  H   GLY   117      79.124  97.327  96.652  1.00  0.00
ATOM   1847  CA  GLY   117      80.274  96.208  95.256  1.00  0.00
ATOM   1848  HA2 GLY   117      80.105  95.188  94.910  1.00  0.00
ATOM   1849  HA3 GLY   117      79.913  96.910  94.505  1.00  0.00
ATOM   1850  C   GLY   117      81.764  96.421  95.456  1.00  0.00
ATOM   1851  O   GLY   117      82.580  95.763  94.812  1.00  0.00
ATOM   1852  N   HID   118      82.114  97.347  96.344  1.00  0.00
ATOM   1853  H   HID   118      81.404  97.900  96.802  1.00  0.00
ATOM   1854  CA  HID   118      83.513  97.630  96.647  1.00  0.00
ATOM   1855  HA  HID   118      84.070  97.763  95.720  1.00  0.00
ATOM   1856  CB  HID   118      83.637  98.907  97.480  1.00  0.00
ATOM   1857  HB2 HID   118      82.902  98.893  98.285  1.00  0.00
ATOM   1858  HB3 HID   118      84.638  98.983  97.904  1.00  0.00
ATOM   1859  CG  HID   118      83.402 100.167  96.708  1.00  0.00
ATOM   1860  ND1 HID   118      82.432 101.084  97.052  1.00  0.00
ATOM   1861  HD1 HID   118      81.805 100.986  97.838  1.00  0.00
ATOM   1862  CE1 HID   118      82.458 102.093  96.200  1.00  0.00
ATOM   1863  HE1 HID   118      81.764 102.927  96.304  1.00  0.00
ATOM   1864  NE2 HID   118      83.410 101.863  95.313  1.00  0.00
ATOM   1865  CD2 HID   118      84.016 100.668  95.608  1.00  0.00
ATOM   1866  HD2 HID   118      84.834 100.303  94.986  1.00  0.00
ATOM   1867  C   HID   118      84.178  96.475  97.386  1.00  0.00
ATOM   1868  O   HID   118      85.327  96.132  97.119  1.00  0.00
ATOM   1869  N   CYX   119      83.451  95.880  98.324  1.00  0.00
ATOM   1870  H   CYX   119      82.515  96.208  98.518  1.00  0.00
ATOM   1871  CA  CYX   119      83.977  94.782  99.123  1.00  0.00
ATOM   1872  HA  CYX   119      85.066  94.779  99.078  1.00  0.00
ATOM   1873  CB  CYX   119      83.550  94.935 100.580  1.00  0.00
ATOM   1874  HB2 CYX   119      82.507  95.248 100.622  1.00  0.00
ATOM   1875  HB3 CYX   119      83.664  93.981 101.095  1.00  0.00
ATOM   1876  SG  CYX   119      84.548  96.114 101.491  1.00  0.00
ATOM   1877  C   CYX   119      83.520  93.429  98.611  1.00  0.00
ATOM   1878  O   CYX   119      82.455  93.313  98.013  1.00  0.00
ATOM   1879  N   PRO   120      84.335  92.395  98.852  1.00  0.00
ATOM   1880  CD  PRO   120      85.692  92.513  99.407  1.00  0.00
ATOM   1881  HD2 PRO   120      85.632  92.800 100.457  1.00  0.00
ATOM   1882  HD3 PRO   120      86.247  93.271  98.854  1.00  0.00
ATOM   1883  CG  PRO   120      86.260  91.136  99.217  1.00  0.00
ATOM   1884  HG2 PRO   120      86.948  90.908 100.031  1.00  0.00
ATOM   1885  HG3 PRO   120      86.792  91.087  98.267  1.00  0.00
ATOM   1886  CB  PRO   120      85.092  90.215  99.219  1.00  0.00
ATOM   1887  HB2 PRO   120      84.800  90.020 100.251  1.00  0.00
ATOM   1888  HB3 PRO   120      85.255  89.269  98.703  1.00  0.00
ATOM   1889  CA  PRO   120      84.000  91.010  98.513  1.00  0.00
ATOM   1890  HA  PRO   120      84.024  90.908  97.428  1.00  0.00
ATOM   1891  C   PRO   120      82.619  90.617  99.030  1.00  0.00
ATOM   1892  O   PRO   120      81.993  91.381  99.769  1.00  0.00
ATOM   1893  N   GLU   121      82.153  89.437  98.653  1.00  0.00
ATOM   1894  H   GLU   121      82.741  88.796  98.140  1.00  0.00
ATOM   1895  CA  GLU   121      80.752  89.090  98.838  1.00  0.00
ATOM   1896  HA  GLU   121      80.125  89.874  98.413  1.00  0.00
ATOM   1897  CB  GLU   121      80.413  87.765  98.149  1.00  0.00
ATOM   1898  HB2 GLU   121      80.823  87.805  97.140  1.00  0.00
ATOM   1899  HB3 GLU   121      80.903  86.969  98.709  1.00  0.00
ATOM   1900  CG  GLU   121      78.916  87.488  98.078  1.00  0.00
ATOM   1901  HG2 GLU   121      78.632  86.978  98.998  1.00  0.00
ATOM   1902  HG3 GLU   121      78.402  88.448  98.021  1.00  0.00
ATOM   1903  CD  GLU   121      78.524  86.631  96.881  1.00  0.00
ATOM   1904  OE1 GLU   121      79.420  86.015  96.265  1.00  0.00
ATOM   1905  OE2 GLU   121      77.316  86.578  96.557  1.00  0.00
ATOM   1906  C   GLU   121      80.296  89.079 100.294  1.00  0.00
ATOM   1907  O   GLU   121      79.556  89.964 100.725  1.00  0.00
ATOM   1908  N   GLU   122      80.726  88.079 101.051  1.00  0.00
ATOM   1909  H   GLU   122      81.339  87.373 100.669  1.00  0.00
ATOM   1910  CA  GLU   122      80.241  87.909 102.418  1.00  0.00
ATOM   1911  HA  GLU   122      79.221  88.284 102.498  1.00  0.00
ATOM   1912  CB  GLU   122      80.250  86.428 102.807  1.00  0.00
ATOM   1913  HB2 GLU   122      79.852  86.366 103.820  1.00  0.00
ATOM   1914  HB3 GLU   122      79.575  85.918 102.120  1.00  0.00
ATOM   1915  CG  GLU   122      81.617  85.766 102.759  1.00  0.00
ATOM   1916  HG2 GLU   122      82.311  86.406 103.303  1.00  0.00
ATOM   1917  HG3 GLU   122      81.540  84.803 103.264  1.00  0.00
ATOM   1918  CD  GLU   122      82.124  85.557 101.347  1.00  0.00
ATOM   1919  OE1 GLU   122      81.288  85.412 100.428  1.00  0.00
ATOM   1920  OE2 GLU   122      83.360  85.533 101.153  1.00  0.00
ATOM   1921  C   GLU   122      81.019  88.750 103.437  1.00  0.00
ATOM   1922  O   GLU   122      80.878  88.575 104.649  1.00  0.00
ATOM   1923  N   TRP   123      81.832  89.670 102.935  1.00  0.00
ATOM   1924  H   TRP   123      81.927  89.767 101.934  1.00  0.00
ATOM   1925  CA  TRP   123      82.611  90.554 103.791  1.00  0.00
ATOM   1926  HA  TRP   123      83.056  89.986 104.608  1.00  0.00
ATOM   1927  CB  TRP   123      83.729  91.208 102.987  1.00  0.00
ATOM   1928  HB2 TRP   123      83.340  91.620 102.056  1.00  0.00
ATOM   1929  HB3 TRP   123      84.183  92.005 103.575  1.00  0.00
ATOM   1930  CG  TRP   123      84.831  90.274 102.612  1.00  0.00
ATOM   1931  CD1 TRP   123      84.701  88.998 102.150  1.00  0.00
ATOM   1932  HD1 TRP   123      83.687  88.614 102.041  1.00  0.00
ATOM   1933  NE1 TRP   123      85.937  88.454 101.913  1.00  0.00
ATOM   1934  HE1 TRP   123      86.112  87.520 101.571  1.00  0.00
ATOM   1935  CE2 TRP   123      86.899  89.386 102.212  1.00  0.00
ATOM   1936  CZ2 TRP   123      88.286  89.306 102.127  1.00  0.00
ATOM   1937  HZ2 TRP   123      88.735  88.378 101.773  1.00  0.00
ATOM   1938  CH2 TRP   123      89.004  90.410 102.498  1.00  0.00
ATOM   1939  HH2 TRP   123      90.092  90.385 102.446  1.00  0.00
ATOM   1940  CZ3 TRP   123      88.372  91.577 102.945  1.00  0.00
ATOM   1941  HZ3 TRP   123      88.955  92.450 103.239  1.00  0.00
ATOM   1942  CE3 TRP   123      86.993  91.659 103.027  1.00  0.00
ATOM   1943  HE3 TRP   123      86.549  92.589 103.380  1.00  0.00
ATOM   1944  CD2 TRP   123      86.234  90.546 102.655  1.00  0.00
ATOM   1945  C   TRP   123      81.714  91.631 104.370  1.00  0.00
ATOM   1946  O   TRP   123      80.609  91.852 103.878  1.00  0.00
ATOM   1947  N   ILE   124      82.202  92.299 105.413  1.00  0.00
ATOM   1948  H   ILE   124      83.091  92.036 105.814  1.00  0.00
ATOM   1949  CA  ILE   124      81.478  93.416 106.009  1.00  0.00
ATOM   1950  HA  ILE   124      80.548  93.600 105.471  1.00  0.00
ATOM   1951  CB  ILE   124      81.170  93.160 107.487  1.00  0.00
ATOM   1952  HB  ILE   124      80.203  93.599 107.731  1.00  0.00
ATOM   1953  CG2 ILE   124      81.133  91.677 107.764  1.00  0.00
ATOM   1954 HG21 ILE   124      82.100  91.237 107.521  1.00  0.00
ATOM   1955 HG22 ILE   124      80.913  91.509 108.818  1.00  0.00
ATOM   1956 HG23 ILE   124      80.359  91.212 107.153  1.00  0.00
ATOM   1957  CG1 ILE   124      82.200  93.844 108.379  1.00  0.00
ATOM   1958 HG12 ILE   124      83.175  93.418 108.142  1.00  0.00
ATOM   1959 HG13 ILE   124      82.198  94.905 108.130  1.00  0.00
ATOM   1960  CD1 ILE   124      81.922  93.673 109.849  1.00  0.00
ATOM   1961 HD11 ILE   124      81.925  92.612 110.099  1.00  0.00
ATOM   1962 HD12 ILE   124      82.692  94.184 110.427  1.00  0.00
ATOM   1963 HD13 ILE   124      80.947  94.099 110.087  1.00  0.00
ATOM   1964  C   ILE   124      82.309  94.680 105.904  1.00  0.00
ATOM   1965  O   ILE   124      83.530  94.624 105.970  1.00  0.00
ATOM   1966  N   THR   125      81.646  95.822 105.739  1.00  0.00
ATOM   1967  H   THR   125      80.639  95.821 105.663  1.00  0.00
ATOM   1968  CA  THR   125      82.346  97.097 105.632  1.00  0.00
ATOM   1969  HA  THR   125      83.424  96.934 105.611  1.00  0.00
ATOM   1970  CB  THR   125      81.939  97.863 104.360  1.00  0.00
ATOM   1971  HB  THR   125      82.758  98.519 104.064  1.00  0.00
ATOM   1972  CG2 THR   125      81.633  96.894 103.231  1.00  0.00
ATOM   1973 HG21 THR   125      80.814  96.238 103.526  1.00  0.00
ATOM   1974 HG22 THR   125      81.347  97.452 102.340  1.00  0.00
ATOM   1975 HG23 THR   125      82.518  96.295 103.016  1.00  0.00
ATOM   1976  OG1 THR   125      80.787  98.674 104.629  1.00  0.00
ATOM   1977  HG1 THR   125      80.537  99.149 103.833  1.00  0.00
ATOM   1978  C   THR   125      82.050  97.957 106.849  1.00  0.00
ATOM   1979  O   THR   125      80.922  97.991 107.326  1.00  0.00
ATOM   1980  N   TYR   126      83.063  98.654 107.352  1.00  0.00
ATOM   1981  H   TYR   126      83.987  98.589 106.950  1.00  0.00
ATOM   1982  CA  TYR   126      82.886  99.466 108.551  1.00  0.00
ATOM   1983  HA  TYR   126      81.831  99.489 108.825  1.00  0.00
ATOM   1984  CB  TYR   126      83.681  98.890 109.719  1.00  0.00
ATOM   1985  HB2 TYR   126      83.200  97.958 110.017  1.00  0.00
ATOM   1986  HB3 TYR   126      84.690  98.680 109.364  1.00  0.00
ATOM   1987  CG  TYR   126      83.749  99.821 110.903  1.00  0.00
ATOM   1988  CD1 TYR   126      82.603 100.171 111.599  1.00  0.00
ATOM   1989  HD1 TYR   126      81.646  99.759 111.280  1.00  0.00
ATOM   1990  CE1 TYR   126      82.660 101.025 112.679  1.00  0.00
ATOM   1991  HE1 TYR   126      81.751 101.293 113.218  1.00  0.00
ATOM   1992  CZ  TYR   126      83.873 101.536 113.079  1.00  0.00
ATOM   1993  OH  TYR   126      83.938 102.388 114.157  1.00  0.00
ATOM   1994  HH  TYR   126      83.080 102.557 114.554  1.00  0.00
ATOM   1995  CE2 TYR   126      85.026 101.202 112.401  1.00  0.00
ATOM   1996  HE2 TYR   126      85.988 101.607 112.715  1.00  0.00
ATOM   1997  CD2 TYR   126      84.957 100.351 111.322  1.00  0.00
ATOM   1998  HD2 TYR   126      85.864 100.083 110.780  1.00  0.00
ATOM   1999  C   TYR   126      83.259 100.928 108.346  1.00  0.00
ATOM   2000  O   TYR   126      82.408 101.817 108.429  1.00  0.00
ATOM   2001  N   SER   127      84.529 101.186 108.086  1.00  0.00
ATOM   2002  H   SER   127      85.227 100.458 108.025  1.00  0.00
ATOM   2003  CA  SER   127      84.954 102.557 107.930  1.00  0.00
ATOM   2004  HA  SER   127      84.097 103.193 107.706  1.00  0.00
ATOM   2005  CB  SER   127      85.598 103.045 109.218  1.00  0.00
ATOM   2006  HB2 SER   127      84.962 102.766 110.058  1.00  0.00
ATOM   2007  HB3 SER   127      86.573 102.569 109.327  1.00  0.00
ATOM   2008  OG  SER   127      85.759 104.447 109.196  1.00  0.00
ATOM   2009  HG  SER   127      86.166 104.735 110.016  1.00  0.00
ATOM   2010  C   SER   127      85.921 102.678 106.767  1.00  0.00
ATOM   2011  O   SER   127      87.129 102.555 106.937  1.00  0.00
ATOM   2012  N   ASN   128      85.379 102.908 105.579  1.00  0.00
ATOM   2013  H   ASN   128      84.374 102.930 105.485  1.00  0.00
ATOM   2014  CA  ASN   128      86.190 103.023 104.371  1.00  0.00
ATOM   2015  HA  ASN   128      85.545 103.174 103.506  1.00  0.00
ATOM   2016  CB  ASN   128      87.147 104.211 104.481  1.00  0.00
ATOM   2017  HB2 ASN   128      87.733 104.101 105.393  1.00  0.00
ATOM   2018  HB3 ASN   128      87.814 104.211 103.619  1.00  0.00
ATOM   2019  CG  ASN   128      86.418 105.543 104.530  1.00  0.00
ATOM   2020  OD1 ASN   128      85.195 105.599 104.399  1.00  0.00
ATOM   2021  ND2 ASN   128      87.172 106.625 104.714  1.00  0.00
ATOM   2022 HD21 ASN   128      86.740 107.537 104.755  1.00  0.00
ATOM   2023 HD22 ASN   128      88.173 106.529 104.812  1.00  0.00
ATOM   2024  C   ASN   128      86.948 101.737 104.031  1.00  0.00
ATOM   2025  O   ASN   128      87.434 101.569 102.908  1.00  0.00
ATOM   2026  N   SER   129      87.025 100.826 104.997  1.00  0.00
ATOM   2027  H   SER   129      86.633 101.024 105.906  1.00  0.00
ATOM   2028  CA  SER   129      87.744  99.573 104.813  1.00  0.00
ATOM   2029  HA  SER   129      88.083  99.488 103.781  1.00  0.00
ATOM   2030  CB  SER   129      88.960  99.522 105.731  1.00  0.00
ATOM   2031  HB2 SER   129      89.339  98.500 105.754  1.00  0.00
ATOM   2032  HB3 SER   129      89.728 100.184 105.332  1.00  0.00
ATOM   2033  OG  SER   129      88.622  99.929 107.042  1.00  0.00
ATOM   2034  HG  SER   129      89.402  99.889 107.601  1.00  0.00
ATOM   2035  C   SER   129      86.862  98.342 105.024  1.00  0.00
ATOM   2036  O   SER   129      85.902  98.372 105.789  1.00  0.00
ATOM   2037  N   CYX   130      87.210  97.260 104.334  1.00  0.00
ATOM   2038  H   CYX   130      88.056  97.287 103.783  1.00  0.00
ATOM   2039  CA  CYX   130      86.440  96.028 104.354  1.00  0.00
ATOM   2040  HA  CYX   130      85.408  96.235 104.638  1.00  0.00
ATOM   2041  CB  CYX   130      86.446  95.394 102.974  1.00  0.00
ATOM   2042  HB2 CYX   130      87.337  94.777 102.861  1.00  0.00
ATOM   2043  HB3 CYX   130      85.558  94.774 102.855  1.00  0.00
ATOM   2044  SG  CYX   130      86.510  96.601 101.650  1.00  0.00
ATOM   2045  C   CYX   130      87.060  95.057 105.322  1.00  0.00
ATOM   2046  O   CYX   130      88.269  95.054 105.510  1.00  0.00
ATOM   2047  N   TYR   131      86.226  94.214 105.922  1.00  0.00
ATOM   2048  H   TYR   131      85.240  94.239 105.704  1.00  0.00
ATOM   2049  CA  TYR   131      86.689  93.257 106.915  1.00  0.00
ATOM   2050  HA  TYR   131      87.779  93.228 106.919  1.00  0.00
ATOM   2051  CB  TYR   131      86.207  93.653 108.306  1.00  0.00
ATOM   2052  HB2 TYR   131      85.121  93.733 108.259  1.00  0.00
ATOM   2053  HB3 TYR   131      86.482  92.841 108.979  1.00  0.00
ATOM   2054  CG  TYR   131      86.784  94.949 108.819  1.00  0.00
ATOM   2055  CD1 TYR   131      86.180  96.164 108.538  1.00  0.00
ATOM   2056  HD1 TYR   131      85.275  96.173 107.931  1.00  0.00
ATOM   2057  CE1 TYR   131      86.702  97.343 109.010  1.00  0.00
ATOM   2058  HE1 TYR   131      86.214  98.292 108.789  1.00  0.00
ATOM   2059  CZ  TYR   131      87.851  97.320 109.773  1.00  0.00
ATOM   2060  OH  TYR   131      88.386  98.498 110.245  1.00  0.00
ATOM   2061  HH  TYR   131      87.880  99.271 109.984  1.00  0.00
ATOM   2062  CE2 TYR   131      88.470  96.126 110.063  1.00  0.00
ATOM   2063  HE2 TYR   131      89.379  96.107 110.664  1.00  0.00
ATOM   2064  CD2 TYR   131      87.935  94.952 109.589  1.00  0.00
ATOM   2065  HD2 TYR   131      88.418  94.002 109.818  1.00  0.00
ATOM   2066  C   TYR   131      86.185  91.865 106.592  1.00  0.00
ATOM   2067  O   TYR   131      85.167  91.707 105.929  1.00  0.00
ATOM   2068  N   TYR   132      86.907  90.863 107.067  1.00  0.00
ATOM   2069  H   TYR   132      87.777  91.056 107.543  1.00  0.00
ATOM   2070  CA  TYR   132      86.502  89.475 106.905  1.00  0.00
ATOM   2071  HA  TYR   132      85.465  89.429 106.572  1.00  0.00
ATOM   2072  CB  TYR   132      87.382  88.780 105.862  1.00  0.00
ATOM   2073  HB2 TYR   132      87.100  89.184 104.890  1.00  0.00
ATOM   2074  HB3 TYR   132      88.414  89.052 106.082  1.00  0.00
ATOM   2075  CG  TYR   132      87.252  87.271 105.838  1.00  0.00
ATOM   2076  CD1 TYR   132      88.038  86.473 106.658  1.00  0.00
ATOM   2077  HD1 TYR   132      88.755  86.953 107.324  1.00  0.00
ATOM   2078  CE1 TYR   132      87.925  85.095 106.641  1.00  0.00
ATOM   2079  HE1 TYR   132      88.551  84.482 107.289  1.00  0.00
ATOM   2080  CZ  TYR   132      87.016  84.497 105.795  1.00  0.00
ATOM   2081  OH  TYR   132      86.898  83.125 105.776  1.00  0.00
ATOM   2082  HH  TYR   132      87.494  82.689 106.389  1.00  0.00
ATOM   2083  CE2 TYR   132      86.221  85.269 104.969  1.00  0.00
ATOM   2084  HE2 TYR   132      85.499  84.798 104.301  1.00  0.00
ATOM   2085  CD2 TYR   132      86.345  86.648 104.993  1.00  0.00
ATOM   2086  HD2 TYR   132      85.724  87.262 104.341  1.00  0.00
ATOM   2087  C   TYR   132      86.620  88.776 108.248  1.00  0.00
ATOM   2088  O   TYR   132      87.719  88.496 108.712  1.00  0.00
ATOM   2089  N   ILE   133      85.490  88.504 108.883  1.00  0.00
ATOM   2090  H   ILE   133      84.599  88.810 108.520  1.00  0.00
ATOM   2091  CA  ILE   133      85.518  87.853 110.179  1.00  0.00
ATOM   2092  HA  ILE   133      86.365  88.230 110.753  1.00  0.00
ATOM   2093  CB  ILE   133      84.227  88.102 110.955  1.00  0.00
ATOM   2094  HB  ILE   133      83.383  88.068 110.266  1.00  0.00
ATOM   2095  CG2 ILE   133      84.049  87.047 112.020  1.00  0.00
ATOM   2096 HG21 ILE   133      84.892  87.080 112.710  1.00  0.00
ATOM   2097 HG22 ILE   133      83.125  87.235 112.567  1.00  0.00
ATOM   2098 HG23 ILE   133      84.001  86.063 111.553  1.00  0.00
ATOM   2099  CG1 ILE   133      84.274  89.485 111.600  1.00  0.00
ATOM   2100 HG12 ILE   133      83.394  89.574 112.237  1.00  0.00
ATOM   2101 HG13 ILE   133      85.173  89.524 112.215  1.00  0.00
ATOM   2102  CD1 ILE   133      84.294  90.619 110.612  1.00  0.00
ATOM   2103 HD11 ILE   133      83.395  90.581 109.997  1.00  0.00
ATOM   2104 HD12 ILE   133      84.327  91.568 111.148  1.00  0.00
ATOM   2105 HD13 ILE   133      85.174  90.531 109.975  1.00  0.00
ATOM   2106  C   ILE   133      85.811  86.353 110.043  1.00  0.00
ATOM   2107  O   ILE   133      84.985  85.587 109.552  1.00  0.00
ATOM   2108  N   GLY   134      86.998  85.959 110.496  1.00  0.00
ATOM   2109  H   GLY   134      87.534  86.605 111.058  1.00  0.00
ATOM   2110  CA  GLY   134      87.565  84.646 110.224  1.00  0.00
ATOM   2111  HA2 GLY   134      87.733  84.613 109.148  1.00  0.00
ATOM   2112  HA3 GLY   134      88.524  84.624 110.742  1.00  0.00
ATOM   2113  C   GLY   134      86.755  83.432 110.634  1.00  0.00
ATOM   2114  O   GLY   134      86.360  82.635 109.783  1.00  0.00
ATOM   2115  N   LYS   135      86.530  83.282 111.934  1.00  0.00
ATOM   2116  H   LYS   135      86.925  83.947 112.583  1.00  0.00
ATOM   2117  CA  LYS   135      85.832  82.113 112.476  1.00  0.00
ATOM   2118  HA  LYS   135      85.715  82.226 113.554  1.00  0.00
ATOM   2119  CB  LYS   135      84.446  81.959 111.848  1.00  0.00
ATOM   2120  HB2 LYS   135      84.554  82.112 110.774  1.00  0.00
ATOM   2121  HB3 LYS   135      84.112  80.939 112.037  1.00  0.00
ATOM   2122  CG  LYS   135      83.423  82.936 112.398  1.00  0.00
ATOM   2123  HG2 LYS   135      83.095  82.579 113.374  1.00  0.00
ATOM   2124  HG3 LYS   135      83.901  83.909 112.510  1.00  0.00
ATOM   2125  CD  LYS   135      82.224  83.064 111.477  1.00  0.00
ATOM   2126  HD2 LYS   135      82.579  83.156 110.451  1.00  0.00
ATOM   2127  HD3 LYS   135      81.613  82.166 111.571  1.00  0.00
ATOM   2128  CE  LYS   135      81.390  84.283 111.835  1.00  0.00
ATOM   2129  HE2 LYS   135      80.767  84.035 112.694  1.00  0.00
ATOM   2130  HE3 LYS   135      82.064  85.098 112.099  1.00  0.00
ATOM   2131  NZ  LYS   135      80.524  84.704 110.699  1.00  0.00
ATOM   2132  HZ1 LYS   135      79.899  83.949 110.455  1.00  0.00
ATOM   2133  HZ2 LYS   135      79.985  85.514 110.969  1.00  0.00
ATOM   2134  HZ3 LYS   135      81.101  84.934 109.903  1.00  0.00
ATOM   2135  C   LYS   135      86.628  80.809 112.360  1.00  0.00
ATOM   2136  O   LYS   135      86.260  79.797 112.956  1.00  0.00
ATOM   2137  N   GLU   136      87.713  80.838 111.589  1.00  0.00
ATOM   2138  H   GLU   136      87.908  81.657 111.030  1.00  0.00
ATOM   2139  CA  GLU   136      88.647  79.715 111.523  1.00  0.00
ATOM   2140  HA  GLU   136      88.165  78.816 111.907  1.00  0.00
ATOM   2141  CB  GLU   136      89.089  79.455 110.084  1.00  0.00
ATOM   2142  HB2 GLU   136      89.982  80.057 109.918  1.00  0.00
ATOM   2143  HB3 GLU   136      89.348  78.398 110.023  1.00  0.00
ATOM   2144  CG  GLU   136      88.050  79.785 109.021  1.00  0.00
ATOM   2145  HG2 GLU   136      87.323  78.973 109.004  1.00  0.00
ATOM   2146  HG3 GLU   136      87.552  80.712 109.307  1.00  0.00
ATOM   2147  CD  GLU   136      88.664  79.945 107.636  1.00  0.00
ATOM   2148  OE1 GLU   136      89.536  79.128 107.268  1.00  0.00
ATOM   2149  OE2 GLU   136      88.278  80.892 106.920  1.00  0.00
ATOM   2150  C   GLU   136      89.871  80.054 112.367  1.00  0.00
ATOM   2151  O   GLU   136      90.335  81.193 112.366  1.00  0.00
ATOM   2152  N   ARG   137      90.397  79.065 113.080  1.00  0.00
ATOM   2153  H   ARG   137      89.963  78.153 113.078  1.00  0.00
ATOM   2154  CA  ARG   137      91.579  79.268 113.913  1.00  0.00
ATOM   2155  HA  ARG   137      91.681  80.325 114.160  1.00  0.00
ATOM   2156  CB  ARG   137      91.458  78.471 115.215  1.00  0.00
ATOM   2157  HB2 ARG   137      91.870  77.481 115.020  1.00  0.00
ATOM   2158  HB3 ARG   137      92.074  78.980 115.956  1.00  0.00
ATOM   2159  CG  ARG   137      90.036  78.334 115.744  1.00  0.00
ATOM   2160  HG2 ARG   137      89.557  79.313 115.737  1.00  0.00
ATOM   2161  HG3 ARG   137      89.480  77.653 115.100  1.00  0.00
ATOM   2162  CD  ARG   137      90.053  77.790 117.158  1.00  0.00
ATOM   2163  HD2 ARG   137      89.031  77.663 117.516  1.00  0.00
ATOM   2164  HD3 ARG   137      90.566  76.829 117.177  1.00  0.00
ATOM   2165  NE  ARG   137      90.750  78.709 118.050  1.00  0.00
ATOM   2166  HE  ARG   137      90.573  79.696 117.929  1.00  0.00
ATOM   2167  CZ  ARG   137      91.587  78.328 119.010  1.00  0.00
ATOM   2168  NH1 ARG   137      91.839  77.040 119.199  1.00  0.00
ATOM   2169 HH11 ARG   137      91.393  76.350 118.612  1.00  0.00
ATOM   2170 HH12 ARG   137      92.476  76.755 119.930  1.00  0.00
ATOM   2171  NH2 ARG   137      92.180  79.239 119.773  1.00  0.00
ATOM   2172 HH21 ARG   137      91.993  80.220 119.621  1.00  0.00
ATOM   2173 HH22 ARG   137      92.815  78.947 120.502  1.00  0.00
ATOM   2174  C   ARG   137      92.852  78.853 113.170  1.00  0.00
ATOM   2175  O   ARG   137      92.948  77.740 112.659  1.00  0.00
ATOM   2176  N   ARG   138      93.826  79.750 113.110  1.00  0.00
ATOM   2177  H   ARG   138      93.713  80.661 113.532  1.00  0.00
ATOM   2178  CA  ARG   138      95.066  79.465 112.406  1.00  0.00
ATOM   2179  HA  ARG   138      95.267  78.394 112.434  1.00  0.00
ATOM   2180  CB  ARG   138      94.970  79.906 110.943  1.00  0.00
ATOM   2181  HB2 ARG   138      94.819  80.985 110.946  1.00  0.00
ATOM   2182  HB3 ARG   138      95.928  79.675 110.478  1.00  0.00
ATOM   2183  CG  ARG   138      93.853  79.241 110.158  1.00  0.00
ATOM   2184  HG2 ARG   138      92.959  79.228 110.782  1.00  0.00
ATOM   2185  HG3 ARG   138      93.663  79.836 109.265  1.00  0.00
ATOM   2186  CD  ARG   138      94.209  77.817 109.752  1.00  0.00
ATOM   2187  HD2 ARG   138      95.054  77.842 109.064  1.00  0.00
ATOM   2188  HD3 ARG   138      94.482  77.249 110.641  1.00  0.00
ATOM   2189  NE  ARG   138      93.088  77.147 109.094  1.00  0.00
ATOM   2190  HE  ARG   138      92.628  76.407 109.605  1.00  0.00
ATOM   2191  CZ  ARG   138      92.644  77.449 107.875  1.00  0.00
ATOM   2192  NH1 ARG   138      93.219  78.416 107.173  1.00  0.00
ATOM   2193 HH11 ARG   138      93.998  78.926 107.565  1.00  0.00
ATOM   2194 HH12 ARG   138      92.876  78.638 106.249  1.00  0.00
ATOM   2195  NH2 ARG   138      91.620  76.783 107.358  1.00  0.00
ATOM   2196 HH21 ARG   138      91.179  76.047 107.891  1.00  0.00
ATOM   2197 HH22 ARG   138      91.286  77.015 106.433  1.00  0.00
ATOM   2198  C   ARG   138      96.237  80.167 113.074  1.00  0.00
ATOM   2199  O   ARG   138      96.048  81.099 113.851  1.00  0.00
ATOM   2200  N   THR   139      97.445  79.710 112.768  1.00  0.00
ATOM   2201  H   THR   139      97.544  78.924 112.142  1.00  0.00
ATOM   2202  CA  THR   139      98.648  80.304 113.323  1.00  0.00
ATOM   2203  HA  THR   139      98.500  80.497 114.386  1.00  0.00
ATOM   2204  CB  THR   139      99.855  79.386 113.158  1.00  0.00
ATOM   2205  HB  THR   139      99.615  78.405 113.567  1.00  0.00
ATOM   2206  CG2 THR   139     100.215  79.247 111.693  1.00  0.00
ATOM   2207 HG21 THR   139     100.456  80.228 111.283  1.00  0.00
ATOM   2208 HG22 THR   139     101.078  78.589 111.591  1.00  0.00
ATOM   2209 HG23 THR   139      99.370  78.824 111.149  1.00  0.00
ATOM   2210  OG1 THR   139     100.970  79.939 113.869  1.00  0.00
ATOM   2211  HG1 THR   139     101.732  79.364 113.767  1.00  0.00
ATOM   2212  C   THR   139      98.933  81.622 112.621  1.00  0.00
ATOM   2213  O   THR   139      98.495  81.832 111.489  1.00  0.00
ATOM   2214  N   TRP   140      99.666  82.505 113.299  1.00  0.00
ATOM   2215  H   TRP   140     100.009  82.276 114.221  1.00  0.00
ATOM   2216  CA  TRP   140      99.950  83.830 112.766  1.00  0.00
ATOM   2217  HA  TRP   140      99.044  84.436 112.797  1.00  0.00
ATOM   2218  CB  TRP   140     101.036  84.532 113.582  1.00  0.00
ATOM   2219  HB2 TRP   140     100.828  84.431 114.647  1.00  0.00
ATOM   2220  HB3 TRP   140     102.020  84.117 113.364  1.00  0.00
ATOM   2221  CG  TRP   140     101.118  86.001 113.299  1.00  0.00
ATOM   2222  CD1 TRP   140     100.416  86.992 113.917  1.00  0.00
ATOM   2223  HD1 TRP   140      99.729  86.686 114.706  1.00  0.00
ATOM   2224  NE1 TRP   140     100.746  88.214 113.384  1.00  0.00
ATOM   2225  HE1 TRP   140     100.365  89.104 113.672  1.00  0.00
ATOM   2226  CE2 TRP   140     101.679  88.030 112.400  1.00  0.00
ATOM   2227  CZ2 TRP   140     102.316  88.960 111.581  1.00  0.00
ATOM   2228  HZ2 TRP   140     102.070  90.015 111.702  1.00  0.00
ATOM   2229  CH2 TRP   140     103.217  88.485 110.669  1.00  0.00
ATOM   2230  HH2 TRP   140     103.734  89.182 110.010  1.00  0.00
ATOM   2231  CZ3 TRP   140     103.493  87.120 110.561  1.00  0.00
ATOM   2232  HZ3 TRP   140     104.214  86.754 109.830  1.00  0.00
ATOM   2233  CE3 TRP   140     102.863  86.193 111.374  1.00  0.00
ATOM   2234  HE3 TRP   140     103.107  85.139 111.242  1.00  0.00
ATOM   2235  CD2 TRP   140     101.939  86.648 112.318  1.00  0.00
ATOM   2236  C   TRP   140     100.374  83.746 111.308  1.00  0.00
ATOM   2237  O   TRP   140      99.838  84.442 110.449  1.00  0.00
ATOM   2238  N   GLU   141     101.340  82.880 111.031  1.00  0.00
ATOM   2239  H   GLU   141     101.791  82.354 111.766  1.00  0.00
ATOM   2240  CA  GLU   141     101.834  82.728 109.671  1.00  0.00
ATOM   2241  HA  GLU   141     102.164  83.694 109.289  1.00  0.00
ATOM   2242  CB  GLU   141     103.011  81.761 109.633  1.00  0.00
ATOM   2243  HB2 GLU   141     102.645  80.782 109.942  1.00  0.00
ATOM   2244  HB3 GLU   141     103.364  81.708 108.603  1.00  0.00
ATOM   2245  CG  GLU   141     104.148  82.180 110.533  1.00  0.00
ATOM   2246  HG2 GLU   141     104.147  83.268 110.606  1.00  0.00
ATOM   2247  HG3 GLU   141     103.967  81.750 111.518  1.00  0.00
ATOM   2248  CD  GLU   141     105.487  81.712 110.019  1.00  0.00
ATOM   2249  OE1 GLU   141     105.516  80.751 109.221  1.00  0.00
ATOM   2250  OE2 GLU   141     106.514  82.314 110.408  1.00  0.00
ATOM   2251  C   GLU   141     100.729  82.276 108.724  1.00  0.00
ATOM   2252  O   GLU   141     100.530  82.874 107.667  1.00  0.00
ATOM   2253  N   GLU   142     100.012  81.225 109.107  1.00  0.00
ATOM   2254  H   GLU   142     100.245  80.724 109.953  1.00  0.00
ATOM   2255  CA  GLU   142      98.907  80.733 108.295  1.00  0.00
ATOM   2256  HA  GLU   142      99.288  80.357 107.345  1.00  0.00
ATOM   2257  CB  GLU   142      98.174  79.599 109.011  1.00  0.00
ATOM   2258  HB2 GLU   142      98.049  79.901 110.051  1.00  0.00
ATOM   2259  HB3 GLU   142      97.195  79.500 108.542  1.00  0.00
ATOM   2260  CG  GLU   142      98.898  78.267 108.955  1.00  0.00
ATOM   2261  HG2 GLU   142      98.821  77.887 107.936  1.00  0.00
ATOM   2262  HG3 GLU   142      99.946  78.441 109.199  1.00  0.00
ATOM   2263  CD  GLU   142      98.318  77.253 109.917  1.00  0.00
ATOM   2264  OE1 GLU   142      97.371  77.606 110.654  1.00  0.00
ATOM   2265  OE2 GLU   142      98.811  76.104 109.938  1.00  0.00
ATOM   2266  C   GLU   142      97.938  81.862 107.968  1.00  0.00
ATOM   2267  O   GLU   142      97.541  82.041 106.819  1.00  0.00
ATOM   2268  N   SER   143      97.569  82.629 108.986  1.00  0.00
ATOM   2269  H   SER   143      97.889  82.420 109.921  1.00  0.00
ATOM   2270  CA  SER   143      96.665  83.752 108.802  1.00  0.00
ATOM   2271  HA  SER   143      95.716  83.406 108.393  1.00  0.00
ATOM   2272  CB  SER   143      96.400  84.431 110.145  1.00  0.00
ATOM   2273  HB2 SER   143      97.303  84.956 110.458  1.00  0.00
ATOM   2274  HB3 SER   143      95.588  85.147 110.023  1.00  0.00
ATOM   2275  OG  SER   143      96.044  83.478 111.128  1.00  0.00
ATOM   2276  HG  SER   143      95.882  83.924 111.962  1.00  0.00
ATOM   2277  C   SER   143      97.242  84.750 107.807  1.00  0.00
ATOM   2278  O   SER   143      96.571  85.157 106.861  1.00  0.00
ATOM   2279  N   LEU   144      98.493  85.136 108.028  1.00  0.00
ATOM   2280  H   LEU   144      98.970  84.818 108.860  1.00  0.00
ATOM   2281  CA  LEU   144      99.195  86.051 107.135  1.00  0.00
ATOM   2282  HA  LEU   144      98.790  87.057 107.247  1.00  0.00
ATOM   2283  CB  LEU   144     100.691  86.086 107.464  1.00  0.00
ATOM   2284  HB2 LEU   144     100.736  86.315 108.529  1.00  0.00
ATOM   2285  HB3 LEU   144     101.095  85.089 107.290  1.00  0.00
ATOM   2286  CG  LEU   144     101.518  87.115 106.685  1.00  0.00
ATOM   2287  HG  LEU   144     101.820  86.694 105.726  1.00  0.00
ATOM   2288  CD1 LEU   144     100.665  88.367 106.447  1.00  0.00
ATOM   2289 HD11 LEU   144     100.363  88.789 107.405  1.00  0.00
ATOM   2290 HD12 LEU   144     101.247  89.104 105.893  1.00  0.00
ATOM   2291 HD13 LEU   144      99.778  88.099 105.873  1.00  0.00
ATOM   2292  CD2 LEU   144     102.776  87.469 107.426  1.00  0.00
ATOM   2293 HD21 LEU   144     103.379  86.572 107.568  1.00  0.00
ATOM   2294 HD22 LEU   144     103.343  88.201 106.851  1.00  0.00
ATOM   2295 HD23 LEU   144     102.519  87.891 108.398  1.00  0.00
ATOM   2296  C   LEU   144      98.996  85.662 105.673  1.00  0.00
ATOM   2297  O   LEU   144      98.611  86.489 104.848  1.00  0.00
ATOM   2298  N   LEU   145      99.261  84.396 105.360  1.00  0.00
ATOM   2299  H   LEU   145      99.570  83.750 106.072  1.00  0.00
ATOM   2300  CA  LEU   145      99.140  83.910 103.990  1.00  0.00
ATOM   2301  HA  LEU   145      99.671  84.580 103.314  1.00  0.00
ATOM   2302  CB  LEU   145      99.739  82.507 103.858  1.00  0.00
ATOM   2303  HB2 LEU   145      98.900  81.852 104.093  1.00  0.00
ATOM   2304  HB3 LEU   145     100.032  82.363 102.818  1.00  0.00
ATOM   2305  CG  LEU   145     100.914  82.173 104.767  1.00  0.00
ATOM   2306  HG  LEU   145     100.591  82.230 105.806  1.00  0.00
ATOM   2307  CD1 LEU   145     101.420  80.774 104.471  1.00  0.00
ATOM   2308 HD11 LEU   145     101.744  80.717 103.432  1.00  0.00
ATOM   2309 HD12 LEU   145     102.260  80.545 105.126  1.00  0.00
ATOM   2310 HD13 LEU   145     100.620  80.054 104.642  1.00  0.00
ATOM   2311  CD2 LEU   145     102.015  83.198 104.602  1.00  0.00
ATOM   2312 HD21 LEU   145     101.634  84.186 104.862  1.00  0.00
ATOM   2313 HD22 LEU   145     102.848  82.946 105.258  1.00  0.00
ATOM   2314 HD23 LEU   145     102.357  83.202 103.567  1.00  0.00
ATOM   2315  C   LEU   145      97.683  83.869 103.555  1.00  0.00
ATOM   2316  O   LEU   145      97.345  84.277 102.444  1.00  0.00
ATOM   2317  N   ALA   146      96.826  83.356 104.428  1.00  0.00
ATOM   2318  H   ALA   146      97.152  82.974 105.305  1.00  0.00
ATOM   2319  CA  ALA   146      95.407  83.302 104.140  1.00  0.00
ATOM   2320  HA  ALA   146      95.198  82.600 103.332  1.00  0.00
ATOM   2321  CB  ALA   146      94.631  82.873 105.366  1.00  0.00
ATOM   2322  HB1 ALA   146      94.823  83.571 106.181  1.00  0.00
ATOM   2323  HB2 ALA   146      93.565  82.866 105.138  1.00  0.00
ATOM   2324  HB3 ALA   146      94.945  81.873 105.664  1.00  0.00
ATOM   2325  C   ALA   146      94.950  84.675 103.680  1.00  0.00
ATOM   2326  O   ALA   146      94.446  84.830 102.575  1.00  0.00
ATOM   2327  N   CYX   147      95.147  85.673 104.536  1.00  0.00
ATOM   2328  H   CYX   147      95.543  85.494 105.448  1.00  0.00
ATOM   2329  CA  CYX   147      94.711  87.030 104.226  1.00  0.00
ATOM   2330  HA  CYX   147      93.627  87.048 104.112  1.00  0.00
ATOM   2331  CB  CYX   147      95.101  88.000 105.342  1.00  0.00
ATOM   2332  HB2 CYX   147      95.931  87.583 105.913  1.00  0.00
ATOM   2333  HB3 CYX   147      95.402  88.953 104.907  1.00  0.00
ATOM   2334  SG  CYX   147      93.719  88.391 106.437  1.00  0.00
ATOM   2335  C   CYX   147      95.244  87.507 102.887  1.00  0.00
ATOM   2336  O   CYX   147      94.608  88.306 102.201  1.00  0.00
ATOM   2337  N   THR   148      96.410  87.007 102.514  1.00  0.00
ATOM   2338  H   THR   148      96.916  86.376 103.119  1.00  0.00
ATOM   2339  CA  THR   148      97.020  87.393 101.260  1.00  0.00
ATOM   2340  HA  THR   148      96.830  88.449 101.069  1.00  0.00
ATOM   2341  CB  THR   148      98.527  87.167 101.292  1.00  0.00
ATOM   2342  HB  THR   148      98.724  86.095 101.305  1.00  0.00
ATOM   2343  CG2 THR   148      99.185  87.787 100.073  1.00  0.00
ATOM   2344 HG21 THR   148      98.989  88.859 100.059  1.00  0.00
ATOM   2345 HG22 THR   148     100.261  87.615 100.113  1.00  0.00
ATOM   2346 HG23 THR   148      98.779  87.332  99.169  1.00  0.00
ATOM   2347  OG1 THR   148      99.059  87.768 102.477  1.00  0.00
ATOM   2348  HG1 THR   148     100.009  87.631 102.507  1.00  0.00
ATOM   2349  C   THR   148      96.392  86.621 100.113  1.00  0.00
ATOM   2350  O   THR   148      96.205  87.159  99.024  1.00  0.00
ATOM   2351  N   SER   149      96.063  85.358 100.362  1.00  0.00
ATOM   2352  H   SER   149      96.313  84.923 101.239  1.00  0.00
ATOM   2353  CA  SER   149      95.366  84.555  99.367  1.00  0.00
ATOM   2354  HA  SER   149      95.967  84.496  98.459  1.00  0.00
ATOM   2355  CB  SER   149      95.120  83.137  99.883  1.00  0.00
ATOM   2356  HB2 SER   149      96.042  82.763 100.328  1.00  0.00
ATOM   2357  HB3 SER   149      94.338  83.172 100.642  1.00  0.00
ATOM   2358  OG  SER   149      94.719  82.274  98.832  1.00  0.00
ATOM   2359  HG  SER   149      94.571  81.392  99.181  1.00  0.00
ATOM   2360  C   SER   149      94.044  85.235  99.028  1.00  0.00
ATOM   2361  O   SER   149      93.609  85.235  97.882  1.00  0.00
ATOM   2362  N   LYS   150      93.418  85.828 100.038  1.00  0.00
ATOM   2363  H   LYS   150      93.765  85.725 100.981  1.00  0.00
ATOM   2364  CA  LYS   150      92.176  86.558  99.836  1.00  0.00
ATOM   2365  HA  LYS   150      91.609  86.109  99.020  1.00  0.00
ATOM   2366  CB  LYS   150      91.323  86.514 101.107  1.00  0.00
ATOM   2367  HB2 LYS   150      91.951  86.818 101.944  1.00  0.00
ATOM   2368  HB3 LYS   150      90.506  87.226 100.989  1.00  0.00
ATOM   2369  CG  LYS   150      90.751  85.124 101.379  1.00  0.00
ATOM   2370  HG2 LYS   150      89.954  84.947 100.657  1.00  0.00
ATOM   2371  HG3 LYS   150      91.551  84.400 101.222  1.00  0.00
ATOM   2372  CD  LYS   150      90.197  84.971 102.796  1.00  0.00
ATOM   2373  HD2 LYS   150      91.027  84.980 103.502  1.00  0.00
ATOM   2374  HD3 LYS   150      89.532  85.809 103.007  1.00  0.00
ATOM   2375  CE  LYS   150      89.422  83.656 102.936  1.00  0.00
ATOM   2376  HE2 LYS   150      88.444  83.806 102.479  1.00  0.00
ATOM   2377  HE3 LYS   150      89.970  82.896 102.380  1.00  0.00
ATOM   2378  NZ  LYS   150      89.247  83.209 104.349  1.00  0.00
ATOM   2379  HZ1 LYS   150      88.739  83.913 104.864  1.00  0.00
ATOM   2380  HZ2 LYS   150      88.731  82.341 104.366  1.00  0.00
ATOM   2381  HZ3 LYS   150      90.153  83.070 104.773  1.00  0.00
ATOM   2382  C   LYS   150      92.460  87.992  99.391  1.00  0.00
ATOM   2383  O   LYS   150      91.681  88.907  99.643  1.00  0.00
ATOM   2384  N   ASN   151      93.591  88.167  98.723  1.00  0.00
ATOM   2385  H   ASN   151      94.252  87.404  98.689  1.00  0.00
ATOM   2386  CA  ASN   151      93.979  89.447  98.135  1.00  0.00
ATOM   2387  HA  ASN   151      95.046  89.443  97.914  1.00  0.00
ATOM   2388  CB  ASN   151      93.211  89.695  96.834  1.00  0.00
ATOM   2389  HB2 ASN   151      92.177  89.382  96.978  1.00  0.00
ATOM   2390  HB3 ASN   151      93.239  90.760  96.601  1.00  0.00
ATOM   2391  CG  ASN   151      93.792  88.926  95.660  1.00  0.00
ATOM   2392  OD1 ASN   151      95.006  88.930  95.435  1.00  0.00
ATOM   2393  ND2 ASN   151      92.923  88.266  94.900  1.00  0.00
ATOM   2394 HD21 ASN   151      93.252  87.737  94.105  1.00  0.00
ATOM   2395 HD22 ASN   151      91.938  88.297  95.121  1.00  0.00
ATOM   2396  C   ASN   151      93.851  90.662  99.055  1.00  0.00
ATOM   2397  O   ASN   151      93.545  91.757  98.589  1.00  0.00
ATOM   2398  N   SER   152      94.101  90.474 100.348  1.00  0.00
ATOM   2399  H   SER   152      94.227  89.541 100.714  1.00  0.00
ATOM   2400  CA  SER   152      94.119  91.595 101.287  1.00  0.00
ATOM   2401  HA  SER   152      94.335  92.518 100.749  1.00  0.00
ATOM   2402  CB  SER   152      92.767  91.743 101.989  1.00  0.00
ATOM   2403  HB2 SER   152      92.652  92.781 102.300  1.00  0.00
ATOM   2404  HB3 SER   152      91.981  91.488 101.279  1.00  0.00
ATOM   2405  OG  SER   152      92.672  90.901 103.118  1.00  0.00
ATOM   2406  HG  SER   152      91.815  91.018 103.533  1.00  0.00
ATOM   2407  C   SER   152      95.236  91.471 102.324  1.00  0.00
ATOM   2408  O   SER   152      96.048  90.551 102.268  1.00  0.00
ATOM   2409  N   SER   153      95.268  92.404 103.272  1.00  0.00
ATOM   2410  H   SER   153      94.646  93.199 103.229  1.00  0.00
ATOM   2411  CA  SER   153      96.246  92.351 104.349  1.00  0.00
ATOM   2412  HA  SER   153      97.027  91.633 104.100  1.00  0.00
ATOM   2413  CB  SER   153      96.895  93.727 104.565  1.00  0.00
ATOM   2414  HB2 SER   153      96.164  94.493 104.307  1.00  0.00
ATOM   2415  HB3 SER   153      97.159  93.818 105.619  1.00  0.00
ATOM   2416  OG  SER   153      98.060  93.896 103.768  1.00  0.00
ATOM   2417  HG  SER   153      98.435  94.764 103.930  1.00  0.00
ATOM   2418  C   SER   153      95.636  91.844 105.652  1.00  0.00
ATOM   2419  O   SER   153      94.427  91.822 105.812  1.00  0.00
ATOM   2420  N   LEU   154      96.498  91.436 106.574  1.00  0.00
ATOM   2421  H   LEU   154      97.483  91.414 106.353  1.00  0.00
ATOM   2422  CA  LEU   154      96.079  91.000 107.895  1.00  0.00
ATOM   2423  HA  LEU   154      95.297  90.245 107.811  1.00  0.00
ATOM   2424  CB  LEU   154      97.268  90.391 108.640  1.00  0.00
ATOM   2425  HB2 LEU   154      97.811  89.863 107.856  1.00  0.00
ATOM   2426  HB3 LEU   154      97.869  91.226 108.999  1.00  0.00
ATOM   2427  CG  LEU   154      96.985  89.434 109.797  1.00  0.00
ATOM   2428  HG  LEU   154      96.533  89.993 110.617  1.00  0.00
ATOM   2429  CD1 LEU   154      96.046  88.337 109.358  1.00  0.00
ATOM   2430 HD11 LEU   154      96.498  87.778 108.539  1.00  0.00
ATOM   2431 HD12 LEU   154      95.855  87.665 110.195  1.00  0.00
ATOM   2432 HD13 LEU   154      95.106  88.775 109.023  1.00  0.00
ATOM   2433  CD2 LEU   154      98.284  88.842 110.313  1.00  0.00
ATOM   2434 HD21 LEU   154      98.935  89.643 110.663  1.00  0.00
ATOM   2435 HD22 LEU   154      98.071  88.161 111.137  1.00  0.00
ATOM   2436 HD23 LEU   154      98.779  88.296 109.510  1.00  0.00
ATOM   2437  C   LEU   154      95.537  92.199 108.657  1.00  0.00
ATOM   2438  O   LEU   154      95.807  93.342 108.293  1.00  0.00
ATOM   2439  N   LEU   155      94.789  91.930 109.722  1.00  0.00
ATOM   2440  H   LEU   155      94.659  90.970 110.007  1.00  0.00
ATOM   2441  CA  LEU   155      94.064  92.972 110.445  1.00  0.00
ATOM   2442  HA  LEU   155      93.488  93.581 109.748  1.00  0.00
ATOM   2443  CB  LEU   155      93.102  92.333 111.447  1.00  0.00
ATOM   2444  HB2 LEU   155      92.292  91.973 110.812  1.00  0.00
ATOM   2445  HB3 LEU   155      93.614  91.483 111.899  1.00  0.00
ATOM   2446  CG  LEU   155      92.529  93.225 112.546  1.00  0.00
ATOM   2447  HG  LEU   155      93.339  93.529 113.209  1.00  0.00
ATOM   2448  CD1 LEU   155      91.870  94.459 111.954  1.00  0.00
ATOM   2449 HD11 LEU   155      91.060  94.156 111.291  1.00  0.00
ATOM   2450 HD12 LEU   155      91.470  95.078 112.757  1.00  0.00
ATOM   2451 HD13 LEU   155      92.607  95.029 111.389  1.00  0.00
ATOM   2452  CD2 LEU   155      91.549  92.436 113.388  1.00  0.00
ATOM   2453 HD21 LEU   155      92.061  91.588 113.843  1.00  0.00
ATOM   2454 HD22 LEU   155      91.143  93.077 114.171  1.00  0.00
ATOM   2455 HD23 LEU   155      90.737  92.074 112.758  1.00  0.00
ATOM   2456  C   LEU   155      94.969  93.985 111.145  1.00  0.00
ATOM   2457  O   LEU   155      95.729  93.640 112.042  1.00  0.00
ATOM   2458  N   SER   156      94.877  95.240 110.723  1.00  0.00
ATOM   2459  H   SER   156      94.254  95.461 109.960  1.00  0.00
ATOM   2460  CA  SER   156      95.649  96.321 111.319  1.00  0.00
ATOM   2461  HA  SER   156      96.451  95.911 111.933  1.00  0.00
ATOM   2462  CB  SER   156      96.266  97.189 110.227  1.00  0.00
ATOM   2463  HB2 SER   156      96.805  98.011 110.698  1.00  0.00
ATOM   2464  HB3 SER   156      96.963  96.581 109.650  1.00  0.00
ATOM   2465  OG  SER   156      95.269  97.710 109.365  1.00  0.00
ATOM   2466  HG  SER   156      95.682  98.251 108.688  1.00  0.00
ATOM   2467  C   SER   156      94.729  97.165 112.181  1.00  0.00
ATOM   2468  O   SER   156      93.539  97.271 111.899  1.00  0.00
ATOM   2469  N   ILE   157      95.269  97.774 113.229  1.00  0.00
ATOM   2470  H   ILE   157      96.249  97.679 113.454  1.00  0.00
ATOM   2471  CA  ILE   157      94.419  98.522 114.147  1.00  0.00
ATOM   2472  HA  ILE   157      93.376  98.380 113.864  1.00  0.00
ATOM   2473  CB  ILE   157      94.618  98.083 115.605  1.00  0.00
ATOM   2474  HB  ILE   157      95.592  98.424 115.955  1.00  0.00
ATOM   2475  CG2 ILE   157      93.533  98.682 116.472  1.00  0.00
ATOM   2476 HG21 ILE   157      92.558  98.341 116.123  1.00  0.00
ATOM   2477 HG22 ILE   157      93.678  98.368 117.506  1.00  0.00
ATOM   2478 HG23 ILE   157      93.579  99.769 116.413  1.00  0.00
ATOM   2479  CG1 ILE   157      94.584  96.558 115.709  1.00  0.00
ATOM   2480 HG12 ILE   157      95.378  96.169 115.072  1.00  0.00
ATOM   2481 HG13 ILE   157      94.791  96.297 116.747  1.00  0.00
ATOM   2482  CD1 ILE   157      93.263  95.954 115.292  1.00  0.00
ATOM   2483 HD11 ILE   157      93.055  96.214 114.254  1.00  0.00
ATOM   2484 HD12 ILE   157      93.311  94.870 115.391  1.00  0.00
ATOM   2485 HD13 ILE   157      92.468  96.342 115.929  1.00  0.00
ATOM   2486  C   ILE   157      94.605 100.030 114.035  1.00  0.00
ATOM   2487  O   ILE   157      95.380 100.628 114.775  1.00  0.00
ATOM   2488  N   ASP   158      93.867 100.634 113.110  1.00  0.00
ATOM   2489  H   ASP   158      93.246 100.078 112.540  1.00  0.00
ATOM   2490  CA  ASP   158      93.946 102.068 112.850  1.00  0.00
ATOM   2491  HA  ASP   158      94.944 102.326 112.496  1.00  0.00
ATOM   2492  CB  ASP   158      92.928 102.471 111.781  1.00  0.00
ATOM   2493  HB2 ASP   158      91.942 102.166 112.133  1.00  0.00
ATOM   2494  HB3 ASP   158      92.958 103.556 111.680  1.00  0.00
ATOM   2495  CG  ASP   158      93.204 101.831 110.434  1.00  0.00
ATOM   2496  OD1 ASP   158      94.325 101.321 110.233  1.00  0.00
ATOM   2497  OD2 ASP   158      92.295 101.844 109.575  1.00  0.00
ATOM   2498  C   ASP   158      93.708 102.900 114.102  1.00  0.00
ATOM   2499  O   ASP   158      94.641 103.449 114.682  1.00  0.00
ATOM   2500  N   ASN   159      92.450 102.999 114.508  1.00  0.00
ATOM   2501  H   ASN   159      91.723 102.512 114.004  1.00  0.00
ATOM   2502  CA  ASN   159      92.067 103.834 115.637  1.00  0.00
ATOM   2503  HA  ASN   159      92.868 104.533 115.879  1.00  0.00
ATOM   2504  CB  ASN   159      90.814 104.632 115.279  1.00  0.00
ATOM   2505  HB2 ASN   159      90.999 105.175 114.352  1.00  0.00
ATOM   2506  HB3 ASN   159      89.983 103.941 115.135  1.00  0.00
ATOM   2507  CG  ASN   159      90.437 105.623 116.352  1.00  0.00
ATOM   2508  OD1 ASN   159      89.280 106.018 116.469  1.00  0.00
ATOM   2509  ND2 ASN   159      91.418 106.039 117.148  1.00  0.00
ATOM   2510 HD21 ASN   159      91.220 106.703 117.883  1.00  0.00
ATOM   2511 HD22 ASN   159      92.356 105.689 117.014  1.00  0.00
ATOM   2512  C   ASN   159      91.814 103.034 116.914  1.00  0.00
ATOM   2513  O   ASN   159      91.534 101.842 116.860  1.00  0.00
ATOM   2514  N   GLU   160      91.918 103.697 118.062  1.00  0.00
ATOM   2515  H   GLU   160      92.315 104.626 118.083  1.00  0.00
ATOM   2516  CA  GLU   160      91.542 103.078 119.326  1.00  0.00
ATOM   2517  HA  GLU   160      91.848 102.032 119.321  1.00  0.00
ATOM   2518  CB  GLU   160      92.215 103.782 120.517  1.00  0.00
ATOM   2519  HB2 GLU   160      92.116 104.854 120.348  1.00  0.00
ATOM   2520  HB3 GLU   160      91.653 103.502 121.408  1.00  0.00
ATOM   2521  CG  GLU   160      93.699 103.430 120.715  1.00  0.00
ATOM   2522  HG2 GLU   160      94.030 102.964 119.787  1.00  0.00
ATOM   2523  HG3 GLU   160      94.253 104.355 120.875  1.00  0.00
ATOM   2524  CD  GLU   160      93.954 102.474 121.885  1.00  0.00
ATOM   2525  OE1 GLU   160      93.551 102.799 123.025  1.00  0.00
ATOM   2526  OE2 GLU   160      94.577 101.412 121.670  1.00  0.00
ATOM   2527  C   GLU   160      90.022 103.073 119.478  1.00  0.00
ATOM   2528  O   GLU   160      89.497 102.704 120.527  1.00  0.00
ATOM   2529  N   GLU   161      89.319 103.487 118.424  1.00  0.00
ATOM   2530  H   GLU   161      89.789 103.923 117.644  1.00  0.00
ATOM   2531  CA  GLU   161      87.865 103.372 118.379  1.00  0.00
ATOM   2532  HA  GLU   161      87.502 103.043 119.353  1.00  0.00
ATOM   2533  CB  GLU   161      87.201 104.702 118.036  1.00  0.00
ATOM   2534  HB2 GLU   161      87.488 105.427 118.797  1.00  0.00
ATOM   2535  HB3 GLU   161      87.578 105.026 117.066  1.00  0.00
ATOM   2536  CG  GLU   161      85.692 104.599 117.982  1.00  0.00
ATOM   2537  HG2 GLU   161      85.427 103.543 117.925  1.00  0.00
ATOM   2538  HG3 GLU   161      85.297 105.022 118.905  1.00  0.00
ATOM   2539  CD  GLU   161      85.101 105.331 116.799  1.00  0.00
ATOM   2540  OE1 GLU   161      85.824 106.129 116.169  1.00  0.00
ATOM   2541  OE2 GLU   161      83.910 105.103 116.498  1.00  0.00
ATOM   2542  C   GLU   161      87.433 102.322 117.366  1.00  0.00
ATOM   2543  O   GLU   161      86.423 101.653 117.554  1.00  0.00
ATOM   2544  N   GLU   162      88.187 102.187 116.281  1.00  0.00
ATOM   2545  H   GLU   162      88.911 102.856 116.060  1.00  0.00
ATOM   2546  CA  GLU   162      87.992 101.061 115.383  1.00  0.00
ATOM   2547  HA  GLU   162      86.980 101.090 114.979  1.00  0.00
ATOM   2548  CB  GLU   162      88.982 101.103 114.223  1.00  0.00
ATOM   2549  HB2 GLU   162      88.767 101.999 113.641  1.00  0.00
ATOM   2550  HB3 GLU   162      89.983 101.178 114.648  1.00  0.00
ATOM   2551  CG  GLU   162      88.906  99.881 113.320  1.00  0.00
ATOM   2552  HG2 GLU   162      88.416  99.084 113.879  1.00  0.00
ATOM   2553  HG3 GLU   162      88.293 100.150 112.460  1.00  0.00
ATOM   2554  CD  GLU   162      90.264  99.403 112.843  1.00  0.00
ATOM   2555  OE1 GLU   162      91.277  99.992 113.251  1.00  0.00
ATOM   2556  OE2 GLU   162      90.325  98.433 112.062  1.00  0.00
ATOM   2557  C   GLU   162      88.213  99.786 116.185  1.00  0.00
ATOM   2558  O   GLU   162      87.863  98.689 115.754  1.00  0.00
ATOM   2559  N   MET   163      88.803  99.943 117.367  1.00  0.00
ATOM   2560  H   MET   163      89.072 100.867 117.675  1.00  0.00
ATOM   2561  CA  MET   163      89.121  98.813 118.221  1.00  0.00
ATOM   2562  HA  MET   163      89.293  97.922 117.617  1.00  0.00
ATOM   2563  CB  MET   163      90.385  99.112 119.020  1.00  0.00
ATOM   2564  HB2 MET   163      91.026  99.729 118.391  1.00  0.00
ATOM   2565  HB3 MET   163      90.084  99.681 119.900  1.00  0.00
ATOM   2566  CG  MET   163      91.144  97.875 119.454  1.00  0.00
ATOM   2567  HG2 MET   163      90.431  97.170 119.881  1.00  0.00
ATOM   2568  HG3 MET   163      91.607  97.433 118.572  1.00  0.00
ATOM   2569  SD  MET   163      92.420  98.239 120.673  1.00  0.00
ATOM   2570  CE  MET   163      93.544  99.263 119.730  1.00  0.00
ATOM   2571  HE1 MET   163      93.019 100.152 119.380  1.00  0.00
ATOM   2572  HE2 MET   163      94.381  99.561 120.361  1.00  0.00
ATOM   2573  HE3 MET   163      93.917  98.701 118.874  1.00  0.00
ATOM   2574  C   MET   163      87.956  98.504 119.155  1.00  0.00
ATOM   2575  O   MET   163      87.754  97.354 119.545  1.00  0.00
ATOM   2576  N   LYS   164      87.190  99.529 119.513  1.00  0.00
ATOM   2577  H   LYS   164      87.455 100.474 119.276  1.00  0.00
ATOM   2578  CA  LYS   164      85.980  99.327 120.300  1.00  0.00
ATOM   2579  HA  LYS   164      86.177  98.602 121.090  1.00  0.00
ATOM   2580  CB  LYS   164      85.515 100.636 120.943  1.00  0.00
ATOM   2581  HB2 LYS   164      86.367 101.042 121.489  1.00  0.00
ATOM   2582  HB3 LYS   164      85.249 101.312 120.130  1.00  0.00
ATOM   2583  CG  LYS   164      84.324 100.488 121.893  1.00  0.00
ATOM   2584  HG2 LYS   164      84.049 101.480 122.251  1.00  0.00
ATOM   2585  HG3 LYS   164      83.492 100.062 121.332  1.00  0.00
ATOM   2586  CD  LYS   164      84.649  99.585 123.089  1.00  0.00
ATOM   2587  HD2 LYS   164      85.010  98.630 122.708  1.00  0.00
ATOM   2588  HD3 LYS   164      85.435 100.063 123.674  1.00  0.00
ATOM   2589  CE  LYS   164      83.425  99.350 123.976  1.00  0.00
ATOM   2590  HE2 LYS   164      83.124 100.312 124.391  1.00  0.00
ATOM   2591  HE3 LYS   164      82.626  98.961 123.345  1.00  0.00
ATOM   2592  NZ  LYS   164      83.692  98.391 125.087  1.00  0.00
ATOM   2593  HZ1 LYS   164      84.432  98.751 125.672  1.00  0.00
ATOM   2594  HZ2 LYS   164      82.854  98.273 125.639  1.00  0.00
ATOM   2595  HZ3 LYS   164      83.970  97.499 124.703  1.00  0.00
ATOM   2596  C   LYS   164      84.879  98.748 119.418  1.00  0.00
ATOM   2597  O   LYS   164      83.926  98.157 119.912  1.00  0.00
ATOM   2598  N   PHE   165      85.016  98.923 118.107  1.00  0.00
ATOM   2599  H   PHE   165      85.756  99.510 117.750  1.00  0.00
ATOM   2600  CA  PHE   165      84.114  98.290 117.151  1.00  0.00
ATOM   2601  HA  PHE   165      83.087  98.361 117.509  1.00  0.00
ATOM   2602  CB  PHE   165      84.206  98.983 115.787  1.00  0.00
ATOM   2603  HB2 PHE   165      83.483  99.796 115.717  1.00  0.00
ATOM   2604  HB3 PHE   165      85.213  99.380 115.659  1.00  0.00
ATOM   2605  CG  PHE   165      83.947  98.070 114.606  1.00  0.00
ATOM   2606  CD1 PHE   165      82.706  97.477 114.418  1.00  0.00
ATOM   2607  HD1 PHE   165      81.907  97.666 115.135  1.00  0.00
ATOM   2608  CE1 PHE   165      82.477  96.647 113.325  1.00  0.00
ATOM   2609  HE1 PHE   165      81.499  96.183 113.195  1.00  0.00
ATOM   2610  CZ  PHE   165      83.481  96.410 112.408  1.00  0.00
ATOM   2611  HZ  PHE   165      83.302  95.759 111.553  1.00  0.00
ATOM   2612  CE2 PHE   165      84.715  97.002 112.578  1.00  0.00
ATOM   2613  HE2 PHE   165      85.511  96.824 111.855  1.00  0.00
ATOM   2614  CD2 PHE   165      84.943  97.827 113.673  1.00  0.00
ATOM   2615  HD2 PHE   165      85.918  98.295 113.809  1.00  0.00
ATOM   2616  C   PHE   165      84.501  96.836 117.008  1.00  0.00
ATOM   2617  O   PHE   165      83.688  95.937 117.165  1.00  0.00
ATOM   2618  N   LEU   166      85.769  96.618 116.705  1.00  0.00
ATOM   2619  H   LEU   166      86.409  97.396 116.628  1.00  0.00
ATOM   2620  CA  LEU   166      86.276  95.286 116.461  1.00  0.00
ATOM   2621  HA  LEU   166      85.800  94.853 115.581  1.00  0.00
ATOM   2622  CB  LEU   166      87.776  95.359 116.216  1.00  0.00
ATOM   2623  HB2 LEU   166      87.989  96.415 116.051  1.00  0.00
ATOM   2624  HB3 LEU   166      88.268  95.028 117.131  1.00  0.00
ATOM   2625  CG  LEU   166      88.295  94.549 115.041  1.00  0.00
ATOM   2626  HG  LEU   166      88.218  93.486 115.268  1.00  0.00
ATOM   2627  CD1 LEU   166      87.475  94.861 113.820  1.00  0.00
ATOM   2628 HD11 LEU   166      87.552  95.924 113.592  1.00  0.00
ATOM   2629 HD12 LEU   166      87.845  94.281 112.975  1.00  0.00
ATOM   2630 HD13 LEU   166      86.432  94.605 114.007  1.00  0.00
ATOM   2631  CD2 LEU   166      89.754  94.888 114.807  1.00  0.00
ATOM   2632 HD21 LEU   166      90.331  94.648 115.700  1.00  0.00
ATOM   2633 HD22 LEU   166      90.131  94.309 113.964  1.00  0.00
ATOM   2634 HD23 LEU   166      89.850  95.952 114.588  1.00  0.00
ATOM   2635  C   LEU   166      85.988  94.395 117.656  1.00  0.00
ATOM   2636  O   LEU   166      85.763  93.198 117.512  1.00  0.00
ATOM   2637  N   SER   167      85.990  94.990 118.840  1.00  0.00
ATOM   2638  H   SER   167      86.135  95.987 118.907  1.00  0.00
ATOM   2639  CA  SER   167      85.834  94.231 120.072  1.00  0.00
ATOM   2640  HA  SER   167      86.386  93.294 120.003  1.00  0.00
ATOM   2641  CB  SER   167      86.374  95.029 121.259  1.00  0.00
ATOM   2642  HB2 SER   167      86.295  94.417 122.158  1.00  0.00
ATOM   2643  HB3 SER   167      87.421  95.268 121.073  1.00  0.00
ATOM   2644  OG  SER   167      85.641  96.229 121.439  1.00  0.00
ATOM   2645  HG  SER   167      85.997  96.712 122.188  1.00  0.00
ATOM   2646  C   SER   167      84.378  93.871 120.306  1.00  0.00
ATOM   2647  O   SER   167      84.063  93.081 121.190  1.00  0.00
ATOM   2648  N   ILE   168      83.494  94.462 119.507  1.00  0.00
ATOM   2649  H   ILE   168      83.807  95.166 118.853  1.00  0.00
ATOM   2650  CA  ILE   168      82.068  94.160 119.568  1.00  0.00
ATOM   2651  HA  ILE   168      81.802  93.782 120.555  1.00  0.00
ATOM   2652  CB  ILE   168      81.221  95.406 119.251  1.00  0.00
ATOM   2653  HB  ILE   168      81.697  95.956 118.439  1.00  0.00
ATOM   2654  CG2 ILE   168      79.819  95.016 118.841  1.00  0.00
ATOM   2655 HG21 ILE   168      79.342  94.466 119.652  1.00  0.00
ATOM   2656 HG22 ILE   168      79.241  95.914 118.622  1.00  0.00
ATOM   2657 HG23 ILE   168      79.862  94.387 117.952  1.00  0.00
ATOM   2658  CG1 ILE   168      81.171  96.338 120.462  1.00  0.00
ATOM   2659 HG12 ILE   168      80.724  95.778 121.283  1.00  0.00
ATOM   2660 HG13 ILE   168      82.199  96.595 120.716  1.00  0.00
ATOM   2661  CD1 ILE   168      80.379  97.604 120.225  1.00  0.00
ATOM   2662 HD11 ILE   168      79.350  97.348 119.972  1.00  0.00
ATOM   2663 HD12 ILE   168      80.389  98.214 121.128  1.00  0.00
ATOM   2664 HD13 ILE   168      80.826  98.164 119.404  1.00  0.00
ATOM   2665  C   ILE   168      81.706  93.040 118.595  1.00  0.00
ATOM   2666  O   ILE   168      80.772  92.282 118.820  1.00  0.00
ATOM   2667  N   ILE   169      82.468  92.939 117.518  1.00  0.00
ATOM   2668  H   ILE   169      83.241  93.576 117.389  1.00  0.00
ATOM   2669  CA  ILE   169      82.222  91.938 116.494  1.00  0.00
ATOM   2670  HA  ILE   169      81.160  91.712 116.403  1.00  0.00
ATOM   2671  CB  ILE   169      82.760  92.395 115.146  1.00  0.00
ATOM   2672  HB  ILE   169      83.751  92.826 115.286  1.00  0.00
ATOM   2673  CG2 ILE   169      82.850  91.221 114.187  1.00  0.00
ATOM   2674 HG21 ILE   169      81.859  90.790 114.046  1.00  0.00
ATOM   2675 HG22 ILE   169      83.236  91.564 113.227  1.00  0.00
ATOM   2676 HG23 ILE   169      83.519  90.465 114.599  1.00  0.00
ATOM   2677  CG1 ILE   169      81.873  93.511 114.595  1.00  0.00
ATOM   2678 HG12 ILE   169      82.196  94.446 115.053  1.00  0.00
ATOM   2679 HG13 ILE   169      82.036  93.560 113.518  1.00  0.00
ATOM   2680  CD1 ILE   169      80.408  93.297 114.872  1.00  0.00
ATOM   2681 HD11 ILE   169      80.245  93.249 115.949  1.00  0.00
ATOM   2682 HD12 ILE   169      79.834  94.124 114.455  1.00  0.00
ATOM   2683 HD13 ILE   169      80.084  92.363 114.413  1.00  0.00
ATOM   2684  C   ILE   169      82.877  90.613 116.835  1.00  0.00
ATOM   2685  O   ILE   169      82.213  89.580 116.891  1.00  0.00
ATOM   2686  N   SER   170      84.189  90.648 117.044  1.00  0.00
ATOM   2687  H   SER   170      84.706  91.489 116.831  1.00  0.00
ATOM   2688  CA  SER   170      84.932  89.470 117.460  1.00  0.00
ATOM   2689  HA  SER   170      84.237  88.719 117.836  1.00  0.00
ATOM   2690  CB  SER   170      85.720  88.868 116.298  1.00  0.00
ATOM   2691  HB2 SER   170      85.865  89.631 115.533  1.00  0.00
ATOM   2692  HB3 SER   170      86.690  88.530 116.662  1.00  0.00
ATOM   2693  OG  SER   170      85.016  87.771 115.743  1.00  0.00
ATOM   2694  HG  SER   170      85.521  87.402 115.015  1.00  0.00
ATOM   2695  C   SER   170      85.840  89.736 118.653  1.00  0.00
ATOM   2696  O   SER   170      86.458  90.796 118.757  1.00  0.00
ATOM   2697  N   PRO   171      85.933  88.750 119.546  1.00  0.00
ATOM   2698  CD  PRO   171      85.604  87.355 119.229  1.00  0.00
ATOM   2699  HD2 PRO   171      86.447  86.878 118.729  1.00  0.00
ATOM   2700  HD3 PRO   171      84.728  87.317 118.581  1.00  0.00
ATOM   2701  CG  PRO   171      85.341  86.785 120.563  1.00  0.00
ATOM   2702  HG2 PRO   171      85.571  85.720 120.553  1.00  0.00
ATOM   2703  HG3 PRO   171      84.290  86.927 120.817  1.00  0.00
ATOM   2704  CB  PRO   171      86.232  87.531 121.523  1.00  0.00
ATOM   2705  HB2 PRO   171      87.135  86.928 121.618  1.00  0.00
ATOM   2706  HB3 PRO   171      85.806  87.705 122.511  1.00  0.00
ATOM   2707  CA  PRO   171      86.567  88.869 120.855  1.00  0.00
ATOM   2708  HA  PRO   171      86.179  89.756 121.356  1.00  0.00
ATOM   2709  C   PRO   171      88.072  88.987 120.713  1.00  0.00
ATOM   2710  O   PRO   171      88.693  89.847 121.335  1.00  0.00
ATOM   2711  N   SER   172      88.649  88.118 119.893  1.00  0.00
ATOM   2712  H   SER   172      88.092  87.443 119.389  1.00  0.00
ATOM   2713  CA  SER   172      90.088  88.079 119.731  1.00  0.00
ATOM   2714  HA  SER   172      90.516  89.050 119.978  1.00  0.00
ATOM   2715  CB  SER   172      90.696  87.027 120.659  1.00  0.00
ATOM   2716  HB2 SER   172      91.777  87.166 120.690  1.00  0.00
ATOM   2717  HB3 SER   172      90.285  87.159 121.660  1.00  0.00
ATOM   2718  OG  SER   172      90.401  85.719 120.196  1.00  0.00
ATOM   2719  HG  SER   172      90.790  85.074 120.791  1.00  0.00
ATOM   2720  C   SER   172      90.469  87.781 118.293  1.00  0.00
ATOM   2721  O   SER   172      89.695  87.163 117.557  1.00  0.00
ATOM   2722  N   SER   173      91.668  88.221 117.908  1.00  0.00
ATOM   2723  H   SER   173      92.238  88.728 118.570  1.00  0.00
ATOM   2724  CA  SER   173      92.182  88.031 116.554  1.00  0.00
ATOM   2725  HA  SER   173      92.100  86.982 116.271  1.00  0.00
ATOM   2726  CB  SER   173      91.385  88.867 115.562  1.00  0.00
ATOM   2727  HB2 SER   173      90.453  88.352 115.329  1.00  0.00
ATOM   2728  HB3 SER   173      91.162  89.835 116.010  1.00  0.00
ATOM   2729  OG  SER   173      92.127  89.057 114.374  1.00  0.00
ATOM   2730  HG  SER   173      91.614  89.585 113.757  1.00  0.00
ATOM   2731  C   SER   173      93.661  88.400 116.421  1.00  0.00
ATOM   2732  O   SER   173      94.156  89.276 117.129  1.00  0.00
ATOM   2733  N   TRP   174      94.355  87.722 115.508  1.00  0.00
ATOM   2734  H   TRP   174      93.916  86.953 115.023  1.00  0.00
ATOM   2735  CA  TRP   174      95.728  88.074 115.149  1.00  0.00
ATOM   2736  HA  TRP   174      96.362  88.030 116.035  1.00  0.00
ATOM   2737  CB  TRP   174      96.281  87.104 114.104  1.00  0.00
ATOM   2738  HB2 TRP   174      95.536  86.910 113.333  1.00  0.00
ATOM   2739  HB3 TRP   174      97.155  87.576 113.654  1.00  0.00
ATOM   2740  CG  TRP   174      96.731  85.763 114.614  1.00  0.00
ATOM   2741  CD1 TRP   174      96.296  84.542 114.194  1.00  0.00
ATOM   2742  HD1 TRP   174      95.532  84.535 113.416  1.00  0.00
ATOM   2743  NE1 TRP   174      96.946  83.546 114.875  1.00  0.00
ATOM   2744  HE1 TRP   174      96.796  82.555 114.752  1.00  0.00
ATOM   2745  CE2 TRP   174      97.835  84.114 115.749  1.00  0.00
ATOM   2746  CZ2 TRP   174      98.718  83.518 116.644  1.00  0.00
ATOM   2747  HZ2 TRP   174      98.749  82.430 116.698  1.00  0.00
ATOM   2748  CH2 TRP   174      99.497  84.343 117.405  1.00  0.00
ATOM   2749  HH2 TRP   174     100.200  83.912 118.118  1.00  0.00
ATOM   2750  CZ3 TRP   174      99.414  85.735 117.291  1.00  0.00
ATOM   2751  HZ3 TRP   174     100.039  86.385 117.904  1.00  0.00
ATOM   2752  CE3 TRP   174      98.541  86.327 116.402  1.00  0.00
ATOM   2753  HE3 TRP   174      98.511  87.416 116.357  1.00  0.00
ATOM   2754  CD2 TRP   174      97.730  85.509 115.609  1.00  0.00
ATOM   2755  C   TRP   174      95.741  89.465 114.536  1.00  0.00
ATOM   2756  O   TRP   174      94.736  89.914 113.998  1.00  0.00
ATOM   2757  N   ILE   175      96.881  90.145 114.606  1.00  0.00
ATOM   2758  H   ILE   175      97.630  89.822 115.201  1.00  0.00
ATOM   2759  CA  ILE   175      97.056  91.412 113.897  1.00  0.00
ATOM   2760  HA  ILE   175      96.395  91.458 113.031  1.00  0.00
ATOM   2761  CB  ILE   175      96.815  92.646 114.794  1.00  0.00
ATOM   2762  HB  ILE   175      97.049  93.546 114.225  1.00  0.00
ATOM   2763  CG2 ILE   175      95.370  92.701 115.256  1.00  0.00
ATOM   2764 HG21 ILE   175      95.135  91.801 115.825  1.00  0.00
ATOM   2765 HG22 ILE   175      95.223  93.578 115.886  1.00  0.00
ATOM   2766 HG23 ILE   175      94.713  92.763 114.389  1.00  0.00
ATOM   2767  CG1 ILE   175      97.771  92.645 115.989  1.00  0.00
ATOM   2768 HG12 ILE   175      97.539  91.766 116.591  1.00  0.00
ATOM   2769 HG13 ILE   175      98.784  92.558 115.595  1.00  0.00
ATOM   2770  CD1 ILE   175      97.670  93.883 116.847  1.00  0.00
ATOM   2771 HD11 ILE   175      96.658  93.971 117.241  1.00  0.00
ATOM   2772 HD12 ILE   175      98.377  93.811 117.674  1.00  0.00
ATOM   2773 HD13 ILE   175      97.903  94.762 116.246  1.00  0.00
ATOM   2774  C   ILE   175      98.438  91.501 113.268  1.00  0.00
ATOM   2775  O   ILE   175      99.343  90.757 113.628  1.00  0.00
ATOM   2776  N   GLY   176      98.592  92.419 112.318  1.00  0.00
ATOM   2777  H   GLY   176      97.821  93.020 112.066  1.00  0.00
ATOM   2778  CA  GLY   176      99.851  92.588 111.620  1.00  0.00
ATOM   2779  HA2 GLY   176     100.237  91.601 111.365  1.00  0.00
ATOM   2780  HA3 GLY   176      99.663  93.151 110.706  1.00  0.00
ATOM   2781  C   GLY   176     100.885  93.323 112.448  1.00  0.00
ATOM   2782  O   GLY   176     101.168  94.490 112.196  1.00  0.00
ATOM   2783  N   VAL   177     101.438  92.636 113.442  1.00  0.00
ATOM   2784  H   VAL   177     101.136  91.686 113.606  1.00  0.00
ATOM   2785  CA  VAL   177     102.464  93.196 114.315  1.00  0.00
ATOM   2786  HA  VAL   177     103.141  93.840 113.753  1.00  0.00
ATOM   2787  CB  VAL   177     101.853  94.014 115.474  1.00  0.00
ATOM   2788  HB  VAL   177     101.142  93.389 116.015  1.00  0.00
ATOM   2789  CG1 VAL   177     102.936  94.475 116.417  1.00  0.00
ATOM   2790 HG11 VAL   177     103.647  95.100 115.877  1.00  0.00
ATOM   2791 HG12 VAL   177     102.491  95.050 117.229  1.00  0.00
ATOM   2792 HG13 VAL   177     103.454  93.608 116.828  1.00  0.00
ATOM   2793  CG2 VAL   177     101.079  95.210 114.956  1.00  0.00
ATOM   2794 HG21 VAL   177     100.271  94.868 114.310  1.00  0.00
ATOM   2795 HG22 VAL   177     100.662  95.765 115.796  1.00  0.00
ATOM   2796 HG23 VAL   177     101.747  95.858 114.389  1.00  0.00
ATOM   2797  C   VAL   177     103.293  92.059 114.907  1.00  0.00
ATOM   2798  O   VAL   177     102.736  91.092 115.426  1.00  0.00
ATOM   2799  N   PHE   178     104.618  92.168 114.837  1.00  0.00
ATOM   2800  H   PHE   178     105.047  92.955 114.371  1.00  0.00
ATOM   2801  CA  PHE   178     105.484  91.111 115.349  1.00  0.00
ATOM   2802  HA  PHE   178     105.062  90.696 116.264  1.00  0.00
ATOM   2803  CB  PHE   178     105.616  89.992 114.322  1.00  0.00
ATOM   2804  HB2 PHE   178     106.261  89.209 114.722  1.00  0.00
ATOM   2805  HB3 PHE   178     104.639  89.571 114.084  1.00  0.00
ATOM   2806  CG  PHE   178     106.224  90.426 113.022  1.00  0.00
ATOM   2807  CD1 PHE   178     105.543  91.284 112.176  1.00  0.00
ATOM   2808  HD1 PHE   178     104.558  91.648 112.466  1.00  0.00
ATOM   2809  CE1 PHE   178     106.099  91.679 110.975  1.00  0.00
ATOM   2810  HE1 PHE   178     105.555  92.360 110.320  1.00  0.00
ATOM   2811  CZ  PHE   178     107.340  91.213 110.605  1.00  0.00
ATOM   2812  HZ  PHE   178     107.781  91.520 109.656  1.00  0.00
ATOM   2813  CE2 PHE   178     108.027  90.354 111.440  1.00  0.00
ATOM   2814  HE2 PHE   178     109.011  89.985 111.152  1.00  0.00
ATOM   2815  CD2 PHE   178     107.467  89.963 112.639  1.00  0.00
ATOM   2816  HD2 PHE   178     108.007  89.281 113.296  1.00  0.00
ATOM   2817  C   PHE   178     106.865  91.600 115.770  1.00  0.00
ATOM   2818  O   PHE   178     107.208  92.768 115.592  1.00  0.00
ATOM   2819  N   ARG   179     107.645  90.682 116.344  1.00  0.00
ATOM   2820  H   ARG   179     107.264  89.756 116.475  1.00  0.00
ATOM   2821  CA  ARG   179     109.028  90.926 116.748  1.00  0.00
ATOM   2822  HA  ARG   179     109.354  91.895 116.369  1.00  0.00
ATOM   2823  CB  ARG   179     109.158  90.928 118.272  1.00  0.00
ATOM   2824  HB2 ARG   179     108.549  90.100 118.634  1.00  0.00
ATOM   2825  HB3 ARG   179     110.207  90.730 118.492  1.00  0.00
ATOM   2826  CG  ARG   179     108.732  92.204 118.958  1.00  0.00
ATOM   2827  HG2 ARG   179     109.234  93.044 118.479  1.00  0.00
ATOM   2828  HG3 ARG   179     107.653  92.317 118.851  1.00  0.00
ATOM   2829  CD  ARG   179     109.094  92.173 120.436  1.00  0.00
ATOM   2830  HD2 ARG   179     110.165  92.345 120.541  1.00  0.00
ATOM   2831  HD3 ARG   179     108.547  92.963 120.951  1.00  0.00
ATOM   2832  NE  ARG   179     108.762  90.891 121.058  1.00  0.00
ATOM   2833  HE  ARG   179     108.743  90.076 120.462  1.00  0.00
ATOM   2834  CZ  ARG   179     108.494  90.738 122.349  1.00  0.00
ATOM   2835  NH1 ARG   179     108.504  91.781 123.167  1.00  0.00
ATOM   2836 HH11 ARG   179     108.717  92.700 122.806  1.00  0.00
ATOM   2837 HH12 ARG   179     108.298  91.652 124.147  1.00  0.00
ATOM   2838  NH2 ARG   179     108.207  89.537 122.827  1.00  0.00
ATOM   2839 HH21 ARG   179     108.193  88.740 122.207  1.00  0.00
ATOM   2840 HH22 ARG   179     108.003  89.423 123.810  1.00  0.00
ATOM   2841  C   ARG   179     109.889  89.800 116.223  1.00  0.00
ATOM   2842  O   ARG   179     109.444  88.665 116.163  1.00  0.00
ATOM   2843  N   ASN   180     111.132  90.096 115.862  1.00  0.00
ATOM   2844  H   ASN   180     111.449  91.051 115.776  1.00  0.00
ATOM   2845  CA  ASN   180     112.049  89.028 115.487  1.00  0.00
ATOM   2846  HA  ASN   180     111.530  88.302 114.861  1.00  0.00
ATOM   2847  CB  ASN   180     113.230  89.581 114.712  1.00  0.00
ATOM   2848  HB2 ASN   180     113.844  90.192 115.373  1.00  0.00
ATOM   2849  HB3 ASN   180     113.822  88.748 114.334  1.00  0.00
ATOM   2850  CG  ASN   180     112.789  90.429 113.543  1.00  0.00
ATOM   2851  OD1 ASN   180     111.795  90.120 112.877  1.00  0.00
ATOM   2852  ND2 ASN   180     113.519  91.510 113.290  1.00  0.00
ATOM   2853 HD21 ASN   180     113.271  92.114 112.520  1.00  0.00
ATOM   2854 HD22 ASN   180     114.319  91.722 113.869  1.00  0.00
ATOM   2855  C   ASN   180     112.500  88.254 116.717  1.00  0.00
ATOM   2856  O   ASN   180     111.846  87.287 117.117  1.00  0.00
ATOM   2857  N   SER   181     113.606  88.678 117.324  1.00  0.00
ATOM   2858  H   SER   181     114.167  89.418 116.928  1.00  0.00
ATOM   2859  CA  SER   181     114.043  88.075 118.580  1.00  0.00
ATOM   2860  HA  SER   181     113.984  86.989 118.503  1.00  0.00
ATOM   2861  CB  SER   181     115.487  88.464 118.903  1.00  0.00
ATOM   2862  HB2 SER   181     115.954  87.654 119.464  1.00  0.00
ATOM   2863  HB3 SER   181     116.028  88.618 117.970  1.00  0.00
ATOM   2864  OG  SER   181     115.524  89.654 119.673  1.00  0.00
ATOM   2865  HG  SER   181     116.436  89.882 119.866  1.00  0.00
ATOM   2866  C   SER   181     113.133  88.552 119.702  1.00  0.00
ATOM   2867  O   SER   181     112.433  89.551 119.548  1.00  0.00
ATOM   2868  N   SER   182     113.147  87.849 120.834  1.00  0.00
ATOM   2869  H   SER   182     113.632  86.965 120.898  1.00  0.00
ATOM   2870  CA  SER   182     112.338  88.280 121.973  1.00  0.00
ATOM   2871  HA  SER   182     111.296  88.347 121.661  1.00  0.00
ATOM   2872  CB  SER   182     112.435  87.302 123.161  1.00  0.00
ATOM   2873  HB2 SER   182     113.419  86.833 123.134  1.00  0.00
ATOM   2874  HB3 SER   182     112.332  87.877 124.081  1.00  0.00
ATOM   2875  OG  SER   182     111.424  86.291 123.115  1.00  0.00
ATOM   2876  HG  SER   182     111.521  85.706 123.870  1.00  0.00
ATOM   2877  C   SER   182     112.698  89.720 122.368  1.00  0.00
ATOM   2878  O   SER   182     112.088  90.304 123.262  1.00  0.00
ATOM   2879  N   HID   183     113.684  90.296 121.693  1.00  0.00
ATOM   2880  H   HID   183     114.428  89.744 121.291  1.00  0.00
ATOM   2881  CA  HID   183     113.852  91.744 121.754  1.00  0.00
ATOM   2882  HA  HID   183     112.870  92.210 121.673  1.00  0.00
ATOM   2883  CB  HID   183     114.510  92.214 123.047  1.00  0.00
ATOM   2884  HB2 HID   183     114.233  91.579 123.889  1.00  0.00
ATOM   2885  HB3 HID   183     115.594  92.211 122.931  1.00  0.00
ATOM   2886  CG  HID   183     114.123  93.611 123.419  1.00  0.00
ATOM   2887  ND1 HID   183     112.805  94.013 123.492  1.00  0.00
ATOM   2888  HD1 HID   183     112.010  93.415 123.315  1.00  0.00
ATOM   2889  CE1 HID   183     112.757  95.291 123.827  1.00  0.00
ATOM   2890  HE1 HID   183     111.800  95.800 123.939  1.00  0.00
ATOM   2891  NE2 HID   183     113.994  95.730 123.971  1.00  0.00
ATOM   2892  CD2 HID   183     114.868  94.699 123.719  1.00  0.00
ATOM   2893  HD2 HID   183     115.943  94.867 123.785  1.00  0.00
ATOM   2894  C   HID   183     114.455  92.455 120.542  1.00  0.00
ATOM   2895  O   HID   183     115.677  92.610 120.399  1.00  0.00
ATOM   2896  N   HIE   184     113.537  92.869 119.677  1.00  0.00
ATOM   2897  H   HIE   184     112.629  92.430 119.728  1.00  0.00
ATOM   2898  CA  HIE   184     113.742  93.909 118.691  1.00  0.00
ATOM   2899  HA  HIE   184     114.654  94.461 118.918  1.00  0.00
ATOM   2900  CB  HIE   184     113.874  93.302 117.303  1.00  0.00
ATOM   2901  HB2 HIE   184     112.967  92.761 117.031  1.00  0.00
ATOM   2902  HB3 HIE   184     114.061  94.088 116.571  1.00  0.00
ATOM   2903  CG  HIE   184     115.003  92.330 117.185  1.00  0.00
ATOM   2904  ND1 HIE   184     116.314  92.678 117.427  1.00  0.00
ATOM   2905  CE1 HIE   184     117.091  91.626 117.239  1.00  0.00
ATOM   2906  HE1 HIE   184     118.169  91.698 117.381  1.00  0.00
ATOM   2907  NE2 HIE   184     116.331  90.608 116.885  1.00  0.00
ATOM   2908  HE2 HIE   184     116.652  89.673 116.678  1.00  0.00
ATOM   2909  CD2 HIE   184     115.020  91.019 116.841  1.00  0.00
ATOM   2910  HD2 HIE   184     114.237  90.314 116.564  1.00  0.00
ATOM   2911  C   HIE   184     112.479  94.750 118.813  1.00  0.00
ATOM   2912  O   HIE   184     111.633  94.465 119.652  1.00  0.00
ATOM   2913  N   PRO   185     112.336  95.795 117.995  1.00  0.00
ATOM   2914  CD  PRO   185     113.265  96.345 117.001  1.00  0.00
ATOM   2915  HD2 PRO   185     113.079  95.891 116.028  1.00  0.00
ATOM   2916  HD3 PRO   185     114.293  96.146 117.304  1.00  0.00
ATOM   2917  CG  PRO   185     112.936  97.799 117.027  1.00  0.00
ATOM   2918  HG2 PRO   185     113.156  98.239 116.054  1.00  0.00
ATOM   2919  HG3 PRO   185     113.535  98.293 117.792  1.00  0.00
ATOM   2920  CB  PRO   185     111.474  97.888 117.351  1.00  0.00
ATOM   2921  HB2 PRO   185     110.925  97.866 116.410  1.00  0.00
ATOM   2922  HB3 PRO   185     111.201  98.783 117.910  1.00  0.00
ATOM   2923  CA  PRO   185     111.146  96.637 118.175  1.00  0.00
ATOM   2924  HA  PRO   185     111.019  96.821 119.242  1.00  0.00
ATOM   2925  C   PRO   185     109.888  95.981 117.620  1.00  0.00
ATOM   2926  O   PRO   185     109.991  95.211 116.670  1.00  0.00
ATOM   2927  N   TRP   186     108.724  96.275 118.200  1.00  0.00
ATOM   2928  H   TRP   186     108.697  96.815 119.053  1.00  0.00
ATOM   2929  CA  TRP   186     107.459  95.797 117.641  1.00  0.00
ATOM   2930  HA  TRP   186     107.533  94.725 117.460  1.00  0.00
ATOM   2931  CB  TRP   186     106.279  96.054 118.584  1.00  0.00
ATOM   2932  HB2 TRP   186     106.381  97.036 119.045  1.00  0.00
ATOM   2933  HB3 TRP   186     105.344  96.010 118.026  1.00  0.00
ATOM   2934  CG  TRP   186     106.157  95.066 119.703  1.00  0.00
ATOM   2935  CD1 TRP   186     106.447  95.285 121.016  1.00  0.00
ATOM   2936  HD1 TRP   186     106.802  96.281 121.280  1.00  0.00
ATOM   2937  NE1 TRP   186     106.217  94.149 121.750  1.00  0.00
ATOM   2938  HE1 TRP   186     106.360  94.052 122.745  1.00  0.00
ATOM   2939  CE2 TRP   186     105.767  93.164 120.911  1.00  0.00
ATOM   2940  CZ2 TRP   186     105.411  91.847 121.189  1.00  0.00
ATOM   2941  HZ2 TRP   186     105.481  91.494 122.218  1.00  0.00
ATOM   2942  CH2 TRP   186     104.994  91.076 120.146  1.00  0.00
ATOM   2943  HH2 TRP   186     104.705  90.040 120.323  1.00  0.00
ATOM   2944  CZ3 TRP   186     104.928  91.586 118.845  1.00  0.00
ATOM   2945  HZ3 TRP   186     104.590  90.960 118.019  1.00  0.00
ATOM   2946  CE3 TRP   186     105.287  92.894 118.565  1.00  0.00
ATOM   2947  HE3 TRP   186     105.231  93.238 117.532  1.00  0.00
ATOM   2948  CD2 TRP   186     105.714  93.707 119.613  1.00  0.00
ATOM   2949  C   TRP   186     107.213  96.491 116.311  1.00  0.00
ATOM   2950  O   TRP   186     107.261  97.716 116.216  1.00  0.00
ATOM   2951  N   VAL   187     106.934  95.699 115.286  1.00  0.00
ATOM   2952  H   VAL   187     106.747  94.717 115.432  1.00  0.00
ATOM   2953  CA  VAL   187     106.903  96.210 113.931  1.00  0.00
ATOM   2954  HA  VAL   187     106.975  97.297 113.888  1.00  0.00
ATOM   2955  CB  VAL   187     108.058  95.609 113.118  1.00  0.00
ATOM   2956  HB  VAL   187     108.021  94.523 113.206  1.00  0.00
ATOM   2957  CG1 VAL   187     107.953  96.001 111.660  1.00  0.00
ATOM   2958 HG11 VAL   187     107.990  97.087 111.572  1.00  0.00
ATOM   2959 HG12 VAL   187     108.783  95.563 111.105  1.00  0.00
ATOM   2960 HG13 VAL   187     107.010  95.636 111.252  1.00  0.00
ATOM   2961  CG2 VAL   187     109.393  96.040 113.704  1.00  0.00
ATOM   2962 HG21 VAL   187     109.466  95.695 114.735  1.00  0.00
ATOM   2963 HG22 VAL   187     110.204  95.607 113.118  1.00  0.00
ATOM   2964 HG23 VAL   187     109.467  97.127 113.679  1.00  0.00
ATOM   2965  C   VAL   187     105.598  95.876 113.239  1.00  0.00
ATOM   2966  O   VAL   187     105.116  94.756 113.333  1.00  0.00
ATOM   2967  N   THR   188     105.027  96.853 112.540  1.00  0.00
ATOM   2968  H   THR   188     105.411  97.787 112.568  1.00  0.00
ATOM   2969  CA  THR   188     103.837  96.620 111.733  1.00  0.00
ATOM   2970  HA  THR   188     103.122  96.019 112.295  1.00  0.00
ATOM   2971  CB  THR   188     103.159  97.940 111.328  1.00  0.00
ATOM   2972  HB  THR   188     102.079  97.827 111.425  1.00  0.00
ATOM   2973  CG2 THR   188     103.629  99.074 112.214  1.00  0.00
ATOM   2974 HG21 THR   188     104.709  99.188 112.117  1.00  0.00
ATOM   2975 HG22 THR   188     103.138  99.999 111.912  1.00  0.00
ATOM   2976 HG23 THR   188     103.379  98.853 113.252  1.00  0.00
ATOM   2977  OG1 THR   188     103.466  98.249 109.966  1.00  0.00
ATOM   2978  HG1 THR   188     103.040  99.073 109.721  1.00  0.00
ATOM   2979  C   THR   188     104.242  95.851 110.475  1.00  0.00
ATOM   2980  O   THR   188     105.412  95.538 110.284  1.00  0.00
ATOM   2981  N   MET   189     103.277  95.540 109.614  1.00  0.00
ATOM   2982  H   MET   189     102.311  95.766 109.804  1.00  0.00
ATOM   2983  CA  MET   189     103.588  94.788 108.397  1.00  0.00
ATOM   2984  HA  MET   189     104.192  93.917 108.650  1.00  0.00
ATOM   2985  CB  MET   189     102.307  94.311 107.706  1.00  0.00
ATOM   2986  HB2 MET   189     101.630  95.164 107.671  1.00  0.00
ATOM   2987  HB3 MET   189     102.583  94.025 106.691  1.00  0.00
ATOM   2988  CG  MET   189     101.615  93.142 108.392  1.00  0.00
ATOM   2989  HG2 MET   189     101.032  93.547 109.219  1.00  0.00
ATOM   2990  HG3 MET   189     100.944  92.687 107.664  1.00  0.00
ATOM   2991  SD  MET   189     102.749  91.881 109.025  1.00  0.00
ATOM   2992  CE  MET   189     103.828  91.636 107.623  1.00  0.00
ATOM   2993  HE1 MET   189     104.323  92.575 107.376  1.00  0.00
ATOM   2994  HE2 MET   189     104.578  90.884 107.868  1.00  0.00
ATOM   2995  HE3 MET   189     103.242  91.299 106.768  1.00  0.00
ATOM   2996  C   MET   189     104.437  95.619 107.439  1.00  0.00
ATOM   2997  O   MET   189     105.167  95.081 106.594  1.00  0.00
ATOM   2998  N   ASN   190     104.334  96.936 107.588  1.00  0.00
ATOM   2999  H   ASN   190     103.729  97.296 108.313  1.00  0.00
ATOM   3000  CA  ASN   190     105.035  97.887 106.740  1.00  0.00
ATOM   3001  HA  ASN   190     105.028  97.545 105.705  1.00  0.00
ATOM   3002  CB  ASN   190     104.339  99.249 106.810  1.00  0.00
ATOM   3003  HB2 ASN   190     104.797  99.832 107.609  1.00  0.00
ATOM   3004  HB3 ASN   190     104.482  99.762 105.859  1.00  0.00
ATOM   3005  CG  ASN   190     102.845  99.138 107.083  1.00  0.00
ATOM   3006  OD1 ASN   190     102.138  98.353 106.442  1.00  0.00
ATOM   3007  ND2 ASN   190     102.356  99.925 108.038  1.00  0.00
ATOM   3008 HD21 ASN   190     101.371  99.892 108.260  1.00  0.00
ATOM   3009 HD22 ASN   190     102.972 100.552 108.536  1.00  0.00
ATOM   3010  C   ASN   190     106.491  98.049 107.158  1.00  0.00
ATOM   3011  O   ASN   190     107.134  99.031 106.806  1.00  0.00
ATOM   3012  N   GLY   191     107.007  97.092 107.924  1.00  0.00
ATOM   3013  H   GLY   191     106.472  96.263 108.139  1.00  0.00
ATOM   3014  CA  GLY   191     108.346  97.208 108.472  1.00  0.00
ATOM   3015  HA2 GLY   191     108.604  96.265 108.953  1.00  0.00
ATOM   3016  HA3 GLY   191     109.038  97.399 107.652  1.00  0.00
ATOM   3017  C   GLY   191     108.464  98.332 109.491  1.00  0.00
ATOM   3018  O   GLY   191     109.450  98.418 110.229  1.00  0.00
ATOM   3019  N   LEU   192     107.449  99.193 109.533  1.00  0.00
ATOM   3020  H   LEU   192     106.673  99.058 108.901  1.00  0.00
ATOM   3021  CA  LEU   192     107.426 100.352 110.419  1.00  0.00
ATOM   3022  HA  LEU   192     108.334 100.940 110.286  1.00  0.00
ATOM   3023  CB  LEU   192     106.220 101.236 110.099  1.00  0.00
ATOM   3024  HB2 LEU   192     105.378 100.571 110.290  1.00  0.00
ATOM   3025  HB3 LEU   192     106.198 102.062 110.810  1.00  0.00
ATOM   3026  CG  LEU   192     106.123 101.786 108.675  1.00  0.00
ATOM   3027  HG  LEU   192     106.329 100.978 107.972  1.00  0.00
ATOM   3028  CD1 LEU   192     104.730 102.355 108.403  1.00  0.00
ATOM   3029 HD11 LEU   192     104.524 103.163 109.105  1.00  0.00
ATOM   3030 HD12 LEU   192     104.687 102.740 107.384  1.00  0.00
ATOM   3031 HD13 LEU   192     103.985 101.569 108.526  1.00  0.00
ATOM   3032  CD2 LEU   192     107.203 102.834 108.429  1.00  0.00
ATOM   3033 HD21 LEU   192     108.186 102.383 108.567  1.00  0.00
ATOM   3034 HD22 LEU   192     107.117 103.213 107.411  1.00  0.00
ATOM   3035 HD23 LEU   192     107.079 103.656 109.134  1.00  0.00
ATOM   3036  C   LEU   192     107.386  99.969 111.894  1.00  0.00
ATOM   3037  O   LEU   192     107.188  98.807 112.244  1.00  0.00
ATOM   3038  N   ALA   193     107.570 100.958 112.761  1.00  0.00
ATOM   3039  H   ALA   193     107.792 101.889 112.440  1.00  0.00
ATOM   3040  CA  ALA   193     107.499 100.722 114.191  1.00  0.00
ATOM   3041  HA  ALA   193     107.755  99.689 114.426  1.00  0.00
ATOM   3042  CB  ALA   193     108.455 101.634 114.923  1.00  0.00
ATOM   3043  HB1 ALA   193     108.206 102.673 114.705  1.00  0.00
ATOM   3044  HB2 ALA   193     108.375 101.459 115.996  1.00  0.00
ATOM   3045  HB3 ALA   193     109.475 101.429 114.597  1.00  0.00
ATOM   3046  C   ALA   193     106.074 100.949 114.657  1.00  0.00
ATOM   3047  O   ALA   193     105.446 101.934 114.275  1.00  0.00
ATOM   3048  N   PHE   194     105.570 100.029 115.472  1.00  0.00
ATOM   3049  H   PHE   194     106.133  99.237 115.748  1.00  0.00
ATOM   3050  CA  PHE   194     104.196 100.102 115.954  1.00  0.00
ATOM   3051  HA  PHE   194     103.524 100.313 115.122  1.00  0.00
ATOM   3052  CB  PHE   194     103.780  98.777 116.594  1.00  0.00
ATOM   3053  HB2 PHE   194     104.067  97.943 115.954  1.00  0.00
ATOM   3054  HB3 PHE   194     104.259  98.669 117.567  1.00  0.00
ATOM   3055  CG  PHE   194     102.300  98.651 116.827  1.00  0.00
ATOM   3056  CD1 PHE   194     101.403  98.956 115.820  1.00  0.00
ATOM   3057  HD1 PHE   194     101.778  99.291 114.853  1.00  0.00
ATOM   3058  CE1 PHE   194     100.043  98.839 116.030  1.00  0.00
ATOM   3059  HE1 PHE   194      99.346  99.086 115.229  1.00  0.00
ATOM   3060  CZ  PHE   194      99.567  98.412 117.248  1.00  0.00
ATOM   3061  HZ  PHE   194      98.494  98.320 117.415  1.00  0.00
ATOM   3062  CE2 PHE   194     100.452  98.100 118.259  1.00  0.00
ATOM   3063  HE2 PHE   194     100.079  97.756 119.224  1.00  0.00
ATOM   3064  CD2 PHE   194     101.809  98.224 118.049  1.00  0.00
ATOM   3065  HD2 PHE   194     102.509  97.985 118.850  1.00  0.00
ATOM   3066  C   PHE   194     104.048 101.234 116.955  1.00  0.00
ATOM   3067  O   PHE   194     104.931 101.461 117.778  1.00  0.00
ATOM   3068  N   LYS   195     102.929 101.945 116.880  1.00  0.00
ATOM   3069  H   LYS   195     102.265 101.783 116.137  1.00  0.00
ATOM   3070  CA  LYS   195     102.694 103.061 117.783  1.00  0.00
ATOM   3071  HA  LYS   195     103.505 103.126 118.508  1.00  0.00
ATOM   3072  CB  LYS   195     102.628 104.378 117.004  1.00  0.00
ATOM   3073  HB2 LYS   195     102.019 104.206 116.116  1.00  0.00
ATOM   3074  HB3 LYS   195     102.140 105.115 117.642  1.00  0.00
ATOM   3075  CG  LYS   195     104.004 104.899 116.585  1.00  0.00
ATOM   3076  HG2 LYS   195     104.356 105.577 117.362  1.00  0.00
ATOM   3077  HG3 LYS   195     104.678 104.045 116.516  1.00  0.00
ATOM   3078  CD  LYS   195     103.973 105.633 115.244  1.00  0.00
ATOM   3079  HD2 LYS   195     105.001 105.856 114.958  1.00  0.00
ATOM   3080  HD3 LYS   195     103.527 104.967 114.505  1.00  0.00
ATOM   3081  CE  LYS   195     103.173 106.925 115.309  1.00  0.00
ATOM   3082  HE2 LYS   195     102.150 106.683 115.598  1.00  0.00
ATOM   3083  HE3 LYS   195     103.621 107.570 116.065  1.00  0.00
ATOM   3084  NZ  LYS   195     103.164 107.631 113.995  1.00  0.00
ATOM   3085  HZ1 LYS   195     102.749 107.033 113.295  1.00  0.00
ATOM   3086  HZ2 LYS   195     102.626 108.482 114.074  1.00  0.00
ATOM   3087  HZ3 LYS   195     104.112 107.856 113.727  1.00  0.00
ATOM   3088  C   LYS   195     101.458 102.852 118.663  1.00  0.00
ATOM   3089  O   LYS   195     100.575 103.705 118.738  1.00  0.00
ATOM   3090  N   HID   196     101.421 101.696 119.333  1.00  0.00
ATOM   3091  H   HID   196     102.105 100.990 119.103  1.00  0.00
ATOM   3092  CA  HID   196     100.459 101.407 120.385  1.00  0.00
ATOM   3093  HA  HID   196     100.114 102.342 120.827  1.00  0.00
ATOM   3094  CB  HID   196      99.244 100.647 119.835  1.00  0.00
ATOM   3095  HB2 HID   196      99.598  99.894 119.131  1.00  0.00
ATOM   3096  HB3 HID   196      98.686 100.161 120.635  1.00  0.00
ATOM   3097  CG  HID   196      98.266 101.506 119.090  1.00  0.00
ATOM   3098  ND1 HID   196      98.590 102.174 117.930  1.00  0.00
ATOM   3099  HD1 HID   196      99.499 102.154 117.491  1.00  0.00
ATOM   3100  CE1 HID   196      97.530 102.835 117.494  1.00  0.00
ATOM   3101  HE1 HID   196      97.585 103.437 116.587  1.00  0.00
ATOM   3102  NE2 HID   196      96.529 102.610 118.324  1.00  0.00
ATOM   3103  CD2 HID   196      96.961 101.778 119.328  1.00  0.00
ATOM   3104  HD2 HID   196      96.272 101.469 120.114  1.00  0.00
ATOM   3105  C   HID   196     101.208 100.541 121.388  1.00  0.00
ATOM   3106  O   HID   196     102.316 100.090 121.106  1.00  0.00
ATOM   3107  N   GLU   197     100.625 100.310 122.557  1.00  0.00
ATOM   3108  H   GLU   197      99.768 100.773 122.823  1.00  0.00
ATOM   3109  CA  GLU   197     101.260  99.419 123.524  1.00  0.00
ATOM   3110  HA  GLU   197     102.339  99.431 123.373  1.00  0.00
ATOM   3111  CB  GLU   197     100.963  99.854 124.958  1.00  0.00
ATOM   3112  HB2 GLU   197     100.102 100.521 124.920  1.00  0.00
ATOM   3113  HB3 GLU   197     100.703  98.957 125.519  1.00  0.00
ATOM   3114  CG  GLU   197     102.118 100.559 125.640  1.00  0.00
ATOM   3115  HG2 GLU   197     103.037 100.028 125.392  1.00  0.00
ATOM   3116  HG3 GLU   197     102.167 101.573 125.244  1.00  0.00
ATOM   3117  CD  GLU   197     101.956 100.612 127.147  1.00  0.00
ATOM   3118  OE1 GLU   197     100.852 100.292 127.637  1.00  0.00
ATOM   3119  OE2 GLU   197     102.933 100.966 127.841  1.00  0.00
ATOM   3120  C   GLU   197     100.824  97.980 123.318  1.00  0.00
ATOM   3121  O   GLU   197      99.885  97.706 122.570  1.00  0.00
ATOM   3122  N   ILE   198     101.518  97.059 123.979  1.00  0.00
ATOM   3123  H   ILE   198     102.391  97.310 124.421  1.00  0.00
ATOM   3124  CA  ILE   198     101.144  95.651 123.937  1.00  0.00
ATOM   3125  HA  ILE   198     100.099  95.516 124.217  1.00  0.00
ATOM   3126  CB  ILE   198     101.390  95.024 122.524  1.00  0.00
ATOM   3127  HB  ILE   198     100.476  95.121 121.938  1.00  0.00
ATOM   3128  CG2 ILE   198     102.532  95.720 121.801  1.00  0.00
ATOM   3129 HG21 ILE   198     103.446  95.623 122.387  1.00  0.00
ATOM   3130 HG22 ILE   198     102.677  95.261 120.823  1.00  0.00
ATOM   3131 HG23 ILE   198     102.293  96.776 121.674  1.00  0.00
ATOM   3132  CG1 ILE   198     101.663  93.523 122.620  1.00  0.00
ATOM   3133 HG12 ILE   198     101.073  93.138 123.452  1.00  0.00
ATOM   3134 HG13 ILE   198     101.319  93.070 121.690  1.00  0.00
ATOM   3135  CD1 ILE   198     103.112  93.186 122.835  1.00  0.00
ATOM   3136 HD11 ILE   198     103.457  93.639 123.765  1.00  0.00
ATOM   3137 HD12 ILE   198     103.229  92.104 122.893  1.00  0.00
ATOM   3138 HD13 ILE   198     103.702  93.571 122.003  1.00  0.00
ATOM   3139  C   ILE   198     101.797  94.849 125.073  1.00  0.00
ATOM   3140  O   ILE   198     102.994  94.966 125.321  1.00  0.00
ATOM   3141  N   LYS   199     100.987  94.050 125.763  1.00  0.00
ATOM   3142  H   LYS   199     100.988  95.059 125.808  1.00  0.00
ATOM   3143  CA  LYS   199     101.440  93.305 126.933  1.00  0.00
ATOM   3144  HA  LYS   199     102.170  92.554 126.633  1.00  0.00
ATOM   3145  CB  LYS   199     102.096  94.247 127.947  1.00  0.00
ATOM   3146  HB2 LYS   199     102.886  93.684 128.445  1.00  0.00
ATOM   3147  HB3 LYS   199     102.537  95.069 127.383  1.00  0.00
ATOM   3148  CG  LYS   199     101.137  94.803 128.988  1.00  0.00
ATOM   3149  HG2 LYS   199     101.249  94.227 129.906  1.00  0.00
ATOM   3150  HG3 LYS   199     101.397  95.844 129.179  1.00  0.00
ATOM   3151  CD  LYS   199      99.696  94.720 128.510  1.00  0.00
ATOM   3152  HD2 LYS   199      99.190  95.651 128.768  1.00  0.00
ATOM   3153  HD3 LYS   199      99.696  94.595 127.427  1.00  0.00
ATOM   3154  CE  LYS   199      98.967  93.552 129.155  1.00  0.00
ATOM   3155  HE2 LYS   199      99.597  92.667 129.068  1.00  0.00
ATOM   3156  HE3 LYS   199      98.812  93.786 130.208  1.00  0.00
ATOM   3157  NZ  LYS   199      97.653  93.291 128.507  1.00  0.00
ATOM   3158  HZ1 LYS   199      97.796  93.074 127.531  1.00  0.00
ATOM   3159  HZ2 LYS   199      97.202  92.511 128.963  1.00  0.00
ATOM   3160  HZ3 LYS   199      97.069  94.111 128.587  1.00  0.00
ATOM   3161  C   LYS   199     102.388  92.158 126.599  1.00  0.00
ATOM   3162  O   LYS   199     102.855  92.031 125.468  1.00  0.00
ATOM   3163  N   ASP   200     102.664  91.320 127.593  1.00  0.00
ATOM   3164  H   ASP   200     103.047  92.246 127.468  1.00  0.00
ATOM   3165  CA  ASP   200     103.549  90.176 127.410  1.00  0.00
ATOM   3166  HA  ASP   200     104.517  90.514 127.040  1.00  0.00
ATOM   3167  CB  ASP   200     103.761  89.444 128.736  1.00  0.00
ATOM   3168  HB2 ASP   200     104.502  88.662 128.570  1.00  0.00
ATOM   3169  HB3 ASP   200     104.146  90.162 129.460  1.00  0.00
ATOM   3170  CG  ASP   200     102.483  88.824 129.270  1.00  0.00
ATOM   3171  OD1 ASP   200     101.895  87.974 128.569  1.00  0.00
ATOM   3172  OD2 ASP   200     102.067  89.190 130.389  1.00  0.00
ATOM   3173  C   ASP   200     104.891  90.600 126.825  1.00  0.00
ATOM   3174  O   ASP   200     105.737  89.763 126.513  1.00  0.00
ATOM   3175  N   SER   201     105.082  91.907 126.681  1.00  0.00
ATOM   3176  H   SER   201     104.344  92.554 126.918  1.00  0.00
ATOM   3177  CA  SER   201     106.323  92.444 126.133  1.00  0.00
ATOM   3178  HA  SER   201     106.098  93.206 125.387  1.00  0.00
ATOM   3179  CB  SER   201     107.167  93.078 127.239  1.00  0.00
ATOM   3180  HB2 SER   201     108.221  92.958 126.987  1.00  0.00
ATOM   3181  HB3 SER   201     106.926  94.139 127.297  1.00  0.00
ATOM   3182  OG  SER   201     106.909  92.466 128.491  1.00  0.00
ATOM   3183  HG  SER   201     107.450  92.881 129.167  1.00  0.00
ATOM   3184  C   SER   201     107.123  91.357 125.420  1.00  0.00
ATOM   3185  O   SER   201     106.645  90.752 124.461  1.00  0.00
ATOM   3186  N   ASP   202     108.339  91.115 125.897  1.00  0.00
ATOM   3187  H   ASP   202     108.700  91.669 126.660  1.00  0.00
ATOM   3188  CA  ASP   202     109.205  90.097 125.311  1.00  0.00
ATOM   3189  HA  ASP   202     109.230  90.213 124.227  1.00  0.00
ATOM   3190  CB  ASP   202     110.630  90.230 125.849  1.00  0.00
ATOM   3191  HB2 ASP   202     110.574  90.285 126.936  1.00  0.00
ATOM   3192  HB3 ASP   202     111.183  89.337 125.559  1.00  0.00
ATOM   3193  CG  ASP   202     111.341  91.459 125.317  1.00  0.00
ATOM   3194  OD1 ASP   202     110.853  92.049 124.329  1.00  0.00
ATOM   3195  OD2 ASP   202     112.388  91.835 125.887  1.00  0.00
ATOM   3196  C   ASP   202     108.666  88.696 125.589  1.00  0.00
ATOM   3197  O   ASP   202     107.857  88.170 124.825  1.00  0.00
ATOM   3198  N   ASN   203     109.122  88.101 126.685  1.00  0.00
ATOM   3199  H   ASN   203     109.624  88.207 125.815  1.00  0.00
ATOM   3200  CA  ASN   203     108.681  86.767 127.070  1.00  0.00
ATOM   3201  HA  ASN   203     109.153  86.024 126.427  1.00  0.00
ATOM   3202  CB  ASN   203     109.063  86.471 128.522  1.00  0.00
ATOM   3203  HB2 ASN   203     110.150  86.470 128.605  1.00  0.00
ATOM   3204  HB3 ASN   203     108.652  87.254 129.159  1.00  0.00
ATOM   3205  CG  ASN   203     108.539  85.132 129.001  1.00  0.00
ATOM   3206  OD1 ASN   203     109.310  84.267 129.417  1.00  0.00
ATOM   3207  ND2 ASN   203     107.225  84.954 128.945  1.00  0.00
ATOM   3208 HD21 ASN   203     106.823  84.080 129.252  1.00  0.00
ATOM   3209 HD22 ASN   203     106.633  85.694 128.596  1.00  0.00
ATOM   3210  C   ASN   203     109.248  85.689 126.150  1.00  0.00
ATOM   3211  O   ASN   203     108.505  85.009 125.439  1.00  0.00
ATOM   3212  N   ALA   204     110.569  85.539 126.166  1.00  0.00
ATOM   3213  H   ALA   204     111.140  86.147 126.736  1.00  0.00
ATOM   3214  CA  ALA   204     111.236  84.550 125.329  1.00  0.00
ATOM   3215  HA  ALA   204     112.216  84.931 125.043  1.00  0.00
ATOM   3216  CB  ALA   204     111.425  83.248 126.094  1.00  0.00
ATOM   3217  HB1 ALA   204     110.452  82.849 126.380  1.00  0.00
ATOM   3218  HB2 ALA   204     111.941  82.526 125.461  1.00  0.00
ATOM   3219  HB3 ALA   204     112.018  83.435 126.990  1.00  0.00
ATOM   3220  C   ALA   204     110.451  84.307 124.047  1.00  0.00
ATOM   3221  O   ALA   204     110.663  84.980 123.038  1.00  0.00
ATOM   3222  N   GLU   205     109.541  83.340 124.090  1.00  0.00
ATOM   3223  H   GLU   205     109.501  82.730 124.894  1.00  0.00
ATOM   3224  CA  GLU   205     108.725  83.027 122.962  1.00  0.00
ATOM   3225  HA  GLU   205     109.142  83.490 122.068  1.00  0.00
ATOM   3226  CB  GLU   205     108.658  81.515 122.744  1.00  0.00
ATOM   3227  HB2 GLU   205     108.463  81.057 123.714  1.00  0.00
ATOM   3228  HB3 GLU   205     107.819  81.322 122.076  1.00  0.00
ATOM   3229  CG  GLU   205     109.931  80.919 122.147  1.00  0.00
ATOM   3230  HG2 GLU   205     110.596  81.755 121.932  1.00  0.00
ATOM   3231  HG3 GLU   205     110.390  80.274 122.897  1.00  0.00
ATOM   3232  CD  GLU   205     109.689  80.121 120.870  1.00  0.00
ATOM   3233  OE1 GLU   205     109.453  78.903 120.970  1.00  0.00
ATOM   3234  OE2 GLU   205     109.753  80.704 119.767  1.00  0.00
ATOM   3235  C   GLU   205     107.329  83.628 122.917  1.00  0.00
ATOM   3236  O   GLU   205     106.389  82.887 122.696  1.00  0.00
ATOM   3237  N   LEU   206     107.141  84.942 123.040  1.00  0.00
ATOM   3238  H   LEU   206     107.709  85.613 123.537  1.00  0.00
ATOM   3239  CA  LEU   206     105.980  85.426 122.313  1.00  0.00
ATOM   3240  HA  LEU   206     105.514  84.604 121.770  1.00  0.00
ATOM   3241  CB  LEU   206     104.960  86.013 123.274  1.00  0.00
ATOM   3242  HB2 LEU   206     105.389  86.966 123.583  1.00  0.00
ATOM   3243  HB3 LEU   206     104.048  86.193 122.704  1.00  0.00
ATOM   3244  CG  LEU   206     104.633  85.183 124.504  1.00  0.00
ATOM   3245  HG  LEU   206     105.519  85.085 125.131  1.00  0.00
ATOM   3246  CD1 LEU   206     103.542  85.876 125.281  1.00  0.00
ATOM   3247 HD11 LEU   206     102.655  85.974 124.655  1.00  0.00
ATOM   3248 HD12 LEU   206     103.298  85.290 126.167  1.00  0.00
ATOM   3249 HD13 LEU   206     103.883  86.866 125.584  1.00  0.00
ATOM   3250  CD2 LEU   206     104.204  83.800 124.079  1.00  0.00
ATOM   3251 HD21 LEU   206     105.012  83.323 123.524  1.00  0.00
ATOM   3252 HD22 LEU   206     103.969  83.205 124.961  1.00  0.00
ATOM   3253 HD23 LEU   206     103.321  83.872 123.445  1.00  0.00
ATOM   3254  C   LEU   206     106.460  86.517 121.392  1.00  0.00
ATOM   3255  O   LEU   206     107.312  87.309 121.776  1.00  0.00
ATOM   3256  N   ASN   207     105.913  86.584 120.185  1.00  0.00
ATOM   3257  H   ASN   207     105.192  85.940 119.892  1.00  0.00
ATOM   3258  CA  ASN   207     106.442  87.520 119.205  1.00  0.00
ATOM   3259  HA  ASN   207     106.761  88.438 119.698  1.00  0.00
ATOM   3260  CB  ASN   207     107.650  86.901 118.492  1.00  0.00
ATOM   3261  HB2 ASN   207     107.349  85.939 118.076  1.00  0.00
ATOM   3262  HB3 ASN   207     107.963  87.564 117.685  1.00  0.00
ATOM   3263  CG  ASN   207     108.833  86.679 119.426  1.00  0.00
ATOM   3264  OD1 ASN   207     109.471  87.633 119.878  1.00  0.00
ATOM   3265  ND2 ASN   207     109.135  85.413 119.714  1.00  0.00
ATOM   3266 HD21 ASN   207     109.910  85.209 120.328  1.00  0.00
ATOM   3267 HD22 ASN   207     108.587  84.663 119.316  1.00  0.00
ATOM   3268  C   ASN   207     105.421  88.038 118.193  1.00  0.00
ATOM   3269  O   ASN   207     105.757  88.843 117.332  1.00  0.00
ATOM   3270  N   CYX   208     104.182  87.578 118.300  1.00  0.00
ATOM   3271  H   CYX   208     103.963  86.845 118.960  1.00  0.00
ATOM   3272  CA  CYX   208     103.115  88.075 117.441  1.00  0.00
ATOM   3273  HA  CYX   208     103.510  88.836 116.769  1.00  0.00
ATOM   3274  CB  CYX   208     102.522  86.944 116.603  1.00  0.00
ATOM   3275  HB2 CYX   208     102.072  86.201 117.261  1.00  0.00
ATOM   3276  HB3 CYX   208     101.760  87.347 115.936  1.00  0.00
ATOM   3277  SG  CYX   208     103.713  86.065 115.563  1.00  0.00
ATOM   3278  C   CYX   208     102.034  88.733 118.289  1.00  0.00
ATOM   3279  O   CYX   208     101.773  88.311 119.411  1.00  0.00
ATOM   3280  N   ALA   209     101.405  89.767 117.747  1.00  0.00
ATOM   3281  H   ALA   209     101.635  90.076 116.813  1.00  0.00
ATOM   3282  CA  ALA   209     100.427  90.533 118.506  1.00  0.00
ATOM   3283  HA  ALA   209     100.618  90.346 119.563  1.00  0.00
ATOM   3284  CB  ALA   209     100.612  92.009 118.236  1.00  0.00
ATOM   3285  HB1 ALA   209     100.415  92.214 117.184  1.00  0.00
ATOM   3286  HB2 ALA   209      99.919  92.581 118.853  1.00  0.00
ATOM   3287  HB3 ALA   209     101.635  92.297 118.477  1.00  0.00
ATOM   3288  C   ALA   209      98.983  90.122 118.219  1.00  0.00
ATOM   3289  O   ALA   209      98.596  89.934 117.069  1.00  0.00
ATOM   3290  N   VAL   210      98.190  89.995 119.280  1.00  0.00
ATOM   3291  H   VAL   210      98.566  90.149 120.205  1.00  0.00
ATOM   3292  CA  VAL   210      96.768  89.696 119.153  1.00  0.00
ATOM   3293  HA  VAL   210      96.479  89.569 118.110  1.00  0.00
ATOM   3294  CB  VAL   210      96.381  88.437 119.922  1.00  0.00
ATOM   3295  HB  VAL   210      95.296  88.338 119.908  1.00  0.00
ATOM   3296  CG1 VAL   210      97.003  87.216 119.304  1.00  0.00
ATOM   3297 HG11 VAL   210      98.088  87.314 119.318  1.00  0.00
ATOM   3298 HG12 VAL   210      96.711  86.332 119.871  1.00  0.00
ATOM   3299 HG13 VAL   210      96.661  87.115 118.274  1.00  0.00
ATOM   3300  CG2 VAL   210      96.791  88.576 121.369  1.00  0.00
ATOM   3301 HG21 VAL   210      96.287  89.436 121.809  1.00  0.00
ATOM   3302 HG22 VAL   210      96.513  87.674 121.914  1.00  0.00
ATOM   3303 HG23 VAL   210      97.870  88.718 121.429  1.00  0.00
ATOM   3304  C   VAL   210      95.938  90.804 119.752  1.00  0.00
ATOM   3305  O   VAL   210      96.406  91.572 120.590  1.00  0.00
ATOM   3306  N   LEU   211      94.690  90.865 119.316  1.00  0.00
ATOM   3307  H   LEU   211      94.398  90.270 118.554  1.00  0.00
ATOM   3308  CA  LEU   211      93.714  91.755 119.904  1.00  0.00
ATOM   3309  HA  LEU   211      94.213  92.532 120.484  1.00  0.00
ATOM   3310  CB  LEU   211      92.897  92.419 118.800  1.00  0.00
ATOM   3311  HB2 LEU   211      93.593  93.123 118.343  1.00  0.00
ATOM   3312  HB3 LEU   211      92.643  91.641 118.080  1.00  0.00
ATOM   3313  CG  LEU   211      91.629  93.157 119.219  1.00  0.00
ATOM   3314  HG  LEU   211      90.973  92.464 119.746  1.00  0.00
ATOM   3315  CD1 LEU   211      91.967  94.319 120.126  1.00  0.00
ATOM   3316 HD11 LEU   211      92.622  95.013 119.600  1.00  0.00
ATOM   3317 HD12 LEU   211      91.051  94.834 120.415  1.00  0.00
ATOM   3318 HD13 LEU   211      92.472  93.949 121.018  1.00  0.00
ATOM   3319  CD2 LEU   211      90.898  93.641 117.993  1.00  0.00
ATOM   3320 HD21 LEU   211      90.631  92.789 117.368  1.00  0.00
ATOM   3321 HD22 LEU   211      89.992  94.168 118.294  1.00  0.00
ATOM   3322 HD23 LEU   211      91.541  94.317 117.429  1.00  0.00
ATOM   3323  C   LEU   211      92.812  90.912 120.786  1.00  0.00
ATOM   3324  O   LEU   211      92.162  89.997 120.301  1.00  0.00
ATOM   3325  N   GLN   212      92.779  91.200 122.083  1.00  0.00
ATOM   3326  H   GLN   212      93.392  91.901 122.474  1.00  0.00
ATOM   3327  CA  GLN   212      91.940  90.431 122.993  1.00  0.00
ATOM   3328  HA  GLN   212      91.207  89.864 122.419  1.00  0.00
ATOM   3329  CB  GLN   212      92.775  89.451 123.824  1.00  0.00
ATOM   3330  HB2 GLN   212      93.672  89.978 124.149  1.00  0.00
ATOM   3331  HB3 GLN   212      92.182  89.173 124.695  1.00  0.00
ATOM   3332  CG  GLN   212      93.171  88.202 123.063  1.00  0.00
ATOM   3333  HG2 GLN   212      92.340  87.906 122.423  1.00  0.00
ATOM   3334  HG3 GLN   212      94.044  88.419 122.448  1.00  0.00
ATOM   3335  CD  GLN   212      93.503  87.054 123.983  1.00  0.00
ATOM   3336  OE1 GLN   212      93.793  85.943 123.533  1.00  0.00
ATOM   3337  NE2 GLN   212      93.457  87.309 125.285  1.00  0.00
ATOM   3338 HE21 GLN   212      93.670  86.577 125.948  1.00  0.00
ATOM   3339 HE22 GLN   212      93.209  88.234 125.607  1.00  0.00
ATOM   3340  C   GLN   212      91.077  91.298 123.903  1.00  0.00
ATOM   3341  O   GLN   212      91.562  91.882 124.872  1.00  0.00
ATOM   3342  N   VAL   213      89.788  91.358 123.577  1.00  0.00
ATOM   3343  H   VAL   213      89.478  90.889 122.738  1.00  0.00
ATOM   3344  CA  VAL   213      88.819  92.153 124.324  1.00  0.00
ATOM   3345  HA  VAL   213      87.903  92.302 123.752  1.00  0.00
ATOM   3346  CB  VAL   213      88.454  91.497 125.683  1.00  0.00
ATOM   3347  HB  VAL   213      89.219  91.754 126.416  1.00  0.00
ATOM   3348  CG1 VAL   213      87.104  91.988 126.169  1.00  0.00
ATOM   3349 HG11 VAL   213      86.338  91.731 125.437  1.00  0.00
ATOM   3350 HG12 VAL   213      86.867  91.516 127.123  1.00  0.00
ATOM   3351 HG13 VAL   213      87.135  93.070 126.297  1.00  0.00
ATOM   3352  CG2 VAL   213      88.457  89.979 125.570  1.00  0.00
ATOM   3353 HG21 VAL   213      89.448  89.638 125.271  1.00  0.00
ATOM   3354 HG22 VAL   213      88.198  89.542 126.534  1.00  0.00
ATOM   3355 HG23 VAL   213      87.726  89.668 124.823  1.00  0.00
ATOM   3356  C   VAL   213      89.330  93.585 124.520  1.00  0.00
ATOM   3357  O   VAL   213      89.729  93.978 125.619  1.00  0.00
ATOM   3358  N   ASN   214      89.324  94.349 123.434  1.00  0.00
ATOM   3359  H   ASN   214      89.105  93.934 122.540  1.00  0.00
ATOM   3360  CA  ASN   214      89.728  95.750 123.466  1.00  0.00
ATOM   3361  HA  ASN   214      89.931  96.098 122.453  1.00  0.00
ATOM   3362  CB  ASN   214      88.620  96.616 124.068  1.00  0.00
ATOM   3363  HB2 ASN   214      87.660  96.161 123.826  1.00  0.00
ATOM   3364  HB3 ASN   214      88.742  96.651 125.151  1.00  0.00
ATOM   3365  CG  ASN   214      88.633  98.033 123.533  1.00  0.00
ATOM   3366  OD1 ASN   214      87.669  98.778 123.692  1.00  0.00
ATOM   3367  ND2 ASN   214      89.727  98.412 122.883  1.00  0.00
ATOM   3368 HD21 ASN   214      89.788  99.347 122.506  1.00  0.00
ATOM   3369 HD22 ASN   214      90.493  97.764 122.769  1.00  0.00
ATOM   3370  C   ASN   214      91.055  95.995 124.194  1.00  0.00
ATOM   3371  O   ASN   214      91.177  96.931 124.985  1.00  0.00
ATOM   3372  N   ARG   215      92.039  95.146 123.920  1.00  0.00
ATOM   3373  H   ARG   215      91.831  94.299 123.411  1.00  0.00
ATOM   3374  CA  ARG   215      93.407  95.358 124.381  1.00  0.00
ATOM   3375  HA  ARG   215      93.644  96.421 124.327  1.00  0.00
ATOM   3376  CB  ARG   215      93.594  94.887 125.827  1.00  0.00
ATOM   3377  HB2 ARG   215      92.803  94.167 126.038  1.00  0.00
ATOM   3378  HB3 ARG   215      94.562  94.389 125.883  1.00  0.00
ATOM   3379  CG  ARG   215      93.542  96.013 126.851  1.00  0.00
ATOM   3380  HG2 ARG   215      92.507  96.334 126.969  1.00  0.00
ATOM   3381  HG3 ARG   215      93.917  95.640 127.804  1.00  0.00
ATOM   3382  CD  ARG   215      94.392  97.195 126.398  1.00  0.00
ATOM   3383  HD2 ARG   215      95.415  96.851 126.244  1.00  0.00
ATOM   3384  HD3 ARG   215      93.991  97.574 125.458  1.00  0.00
ATOM   3385  NE  ARG   215      94.406  98.282 127.373  1.00  0.00
ATOM   3386  HE  ARG   215      94.110  98.061 128.313  1.00  0.00
ATOM   3387  CZ  ARG   215      94.790  99.528 127.104  1.00  0.00
ATOM   3388  NH1 ARG   215      95.185  99.855 125.879  1.00  0.00
ATOM   3389 HH11 ARG   215      95.193  99.155 125.151  1.00  0.00
ATOM   3390 HH12 ARG   215      95.475 100.802 125.681  1.00  0.00
ATOM   3391  NH2 ARG   215      94.770 100.453 128.057  1.00  0.00
ATOM   3392 HH21 ARG   215      94.462 100.209 128.987  1.00  0.00
ATOM   3393 HH22 ARG   215      95.063 101.397 127.847  1.00  0.00
ATOM   3394  C   ARG   215      94.382  94.642 123.459  1.00  0.00
ATOM   3395  O   ARG   215      94.029  93.649 122.828  1.00  0.00
ATOM   3396  N   LEU   216      95.607  95.145 123.376  1.00  0.00
ATOM   3397  H   LEU   216      95.843  96.003 123.854  1.00  0.00
ATOM   3398  CA  LEU   216      96.613  94.534 122.514  1.00  0.00
ATOM   3399  HA  LEU   216      96.141  93.810 121.849  1.00  0.00
ATOM   3400  CB  LEU   216      97.301  95.596 121.667  1.00  0.00
ATOM   3401  HB2 LEU   216      97.537  96.419 122.342  1.00  0.00
ATOM   3402  HB3 LEU   216      98.223  95.194 121.248  1.00  0.00
ATOM   3403  CG  LEU   216      96.409  96.104 120.539  1.00  0.00
ATOM   3404  HG  LEU   216      95.489  96.493 120.976  1.00  0.00
ATOM   3405  CD1 LEU   216      97.081  97.184 119.748  1.00  0.00
ATOM   3406 HD11 LEU   216      98.001  96.796 119.310  1.00  0.00
ATOM   3407 HD12 LEU   216      96.415  97.521 118.953  1.00  0.00
ATOM   3408 HD13 LEU   216      97.317  98.022 120.404  1.00  0.00
ATOM   3409  CD2 LEU   216      96.040  94.957 119.644  1.00  0.00
ATOM   3410 HD21 LEU   216      95.505  94.203 120.221  1.00  0.00
ATOM   3411 HD22 LEU   216      95.402  95.316 118.836  1.00  0.00
ATOM   3412 HD23 LEU   216      96.945  94.518 119.224  1.00  0.00
ATOM   3413  C   LEU   216      97.620  93.719 123.320  1.00  0.00
ATOM   3414  O   LEU   216      98.249  94.221 124.251  1.00  0.00
ATOM   3415  N   LYS   217      97.775  92.455 122.951  1.00  0.00
ATOM   3416  H   LYS   217      97.333  92.101 122.115  1.00  0.00
ATOM   3417  CA  LYS   217      98.524  91.528 123.779  1.00  0.00
ATOM   3418  HA  LYS   217      99.083  92.066 124.545  1.00  0.00
ATOM   3419  CB  LYS   217      97.548  90.572 124.467  1.00  0.00
ATOM   3420  HB2 LYS   217      96.882  91.202 125.056  1.00  0.00
ATOM   3421  HB3 LYS   217      96.983  90.097 123.665  1.00  0.00
ATOM   3422  CG  LYS   217      98.156  89.502 125.361  1.00  0.00
ATOM   3423  HG2 LYS   217      98.817  88.869 124.769  1.00  0.00
ATOM   3424  HG3 LYS   217      98.727  89.978 126.158  1.00  0.00
ATOM   3425  CD  LYS   217      97.047  88.650 125.969  1.00  0.00
ATOM   3426  HD2 LYS   217      96.728  89.121 126.899  1.00  0.00
ATOM   3427  HD3 LYS   217      96.212  88.628 125.268  1.00  0.00
ATOM   3428  CE  LYS   217      97.508  87.228 126.253  1.00  0.00
ATOM   3429  HE2 LYS   217      98.163  86.911 125.442  1.00  0.00
ATOM   3430  HE3 LYS   217      98.065  87.228 127.190  1.00  0.00
ATOM   3431  NZ  LYS   217      96.352  86.282 126.360  1.00  0.00
ATOM   3432  HZ1 LYS   217      95.836  86.281 125.492  1.00  0.00
ATOM   3433  HZ2 LYS   217      96.695  85.351 126.548  1.00  0.00
ATOM   3434  HZ3 LYS   217      95.745  86.576 127.112  1.00  0.00
ATOM   3435  C   LYS   217      99.570  90.758 122.982  1.00  0.00
ATOM   3436  O   LYS   217      99.525  90.706 121.757  1.00  0.00
ATOM   3437  N   SER   218     100.525  90.176 123.702  1.00  0.00
ATOM   3438  H   SER   218     100.544  90.321 124.701  1.00  0.00
ATOM   3439  CA  SER   218     101.563  89.352 123.106  1.00  0.00
ATOM   3440  HA  SER   218     101.693  89.613 122.056  1.00  0.00
ATOM   3441  CB  SER   218     102.886  89.583 123.834  1.00  0.00
ATOM   3442  HB2 SER   218     103.196  90.616 123.675  1.00  0.00
ATOM   3443  HB3 SER   218     102.733  89.411 124.899  1.00  0.00
ATOM   3444  OG  SER   218     103.893  88.708 123.354  1.00  0.00
ATOM   3445  HG  SER   218     104.712  88.873 123.827  1.00  0.00
ATOM   3446  C   SER   218     101.162  87.884 123.197  1.00  0.00
ATOM   3447  O   SER   218     100.741  87.415 124.254  1.00  0.00
ATOM   3448  N   ALA   219     101.291  87.162 122.089  1.00  0.00
ATOM   3449  H   ALA   219     101.586  87.601 121.228  1.00  0.00
ATOM   3450  CA  ALA   219     100.941  85.745 122.059  1.00  0.00
ATOM   3451  HA  ALA   219     100.836  85.408 123.090  1.00  0.00
ATOM   3452  CB  ALA   219      99.621  85.554 121.352  1.00  0.00
ATOM   3453  HB1 ALA   219      99.713  85.879 120.316  1.00  0.00
ATOM   3454  HB2 ALA   219      99.343  84.500 121.379  1.00  0.00
ATOM   3455  HB3 ALA   219      98.852  86.145 121.850  1.00  0.00
ATOM   3456  C   ALA   219     102.024  84.886 121.404  1.00  0.00
ATOM   3457  O   ALA   219     103.028  85.397 120.921  1.00  0.00
ATOM   3458  N   GLN   220     101.812  83.575 121.397  1.00  0.00
ATOM   3459  H   GLN   220     100.996  83.198 121.858  1.00  0.00
ATOM   3460  CA  GLN   220     102.750  82.644 120.783  1.00  0.00
ATOM   3461  HA  GLN   220     103.773  82.986 120.938  1.00  0.00
ATOM   3462  CB  GLN   220     102.596  81.260 121.414  1.00  0.00
ATOM   3463  HB2 GLN   220     103.061  81.310 122.398  1.00  0.00
ATOM   3464  HB3 GLN   220     101.526  81.084 121.527  1.00  0.00
ATOM   3465  CG  GLN   220     103.216  80.121 120.618  1.00  0.00
ATOM   3466  HG2 GLN   220     102.768  79.183 120.945  1.00  0.00
ATOM   3467  HG3 GLN   220     102.995  80.280 119.563  1.00  0.00
ATOM   3468  CD  GLN   220     104.715  80.026 120.789  1.00  0.00
ATOM   3469  OE1 GLN   220     105.316  80.802 121.528  1.00  0.00
ATOM   3470  NE2 GLN   220     105.331  79.067 120.107  1.00  0.00
ATOM   3471 HE21 GLN   220     106.332  78.959 120.185  1.00  0.00
ATOM   3472 HE22 GLN   220     104.795  78.450 119.513  1.00  0.00
ATOM   3473  C   GLN   220     102.519  82.579 119.277  1.00  0.00
ATOM   3474  O   GLN   220     101.426  82.247 118.825  1.00  0.00
ATOM   3475  N   CYX   221     103.552  82.892 118.500  1.00  0.00
ATOM   3476  H   CYX   221     104.436  83.152 118.915  1.00  0.00
ATOM   3477  CA  CYX   221     103.426  82.949 117.046  1.00  0.00
ATOM   3478  HA  CYX   221     102.646  83.660 116.772  1.00  0.00
ATOM   3479  CB  CYX   221     104.742  83.396 116.406  1.00  0.00
ATOM   3480  HB2 CYX   221     105.557  82.777 116.781  1.00  0.00
ATOM   3481  HB3 CYX   221     104.674  83.290 115.323  1.00  0.00
ATOM   3482  SG  CYX   221     105.139  85.135 116.669  1.00  0.00
ATOM   3483  C   CYX   221     102.977  81.622 116.447  1.00  0.00
ATOM   3484  O   CYX   221     102.607  81.556 115.275  1.00  0.00
ATOM   3485  N   GLY   222     103.013  80.571 117.256  1.00  0.00
ATOM   3486  H   GLY   222     103.329  80.682 118.209  1.00  0.00
ATOM   3487  CA  GLY   222     102.609  79.251 116.815  1.00  0.00
ATOM   3488  HA2 GLY   222     102.647  79.231 115.726  1.00  0.00
ATOM   3489  HA3 GLY   222     103.319  78.527 117.216  1.00  0.00
ATOM   3490  C   GLY   222     101.213  78.875 117.267  1.00  0.00
ATOM   3491  O   GLY   222     100.643  77.904 116.774  1.00  0.00
ATOM   3492  N   SER   223     100.663  79.638 118.210  1.00  0.00
ATOM   3493  H   SER   223     101.205  80.380 118.630  1.00  0.00
ATOM   3494  CA  SER   223      99.297  79.424 118.684  1.00  0.00
ATOM   3495  HA  SER   223      99.212  78.426 119.115  1.00  0.00
ATOM   3496  CB  SER   223      98.920  80.453 119.754  1.00  0.00
ATOM   3497  HB2 SER   223      99.417  81.393 119.513  1.00  0.00
ATOM   3498  HB3 SER   223      97.840  80.596 119.724  1.00  0.00
ATOM   3499  OG  SER   223      99.304  80.035 121.049  1.00  0.00
ATOM   3500  HG  SER   223      99.051  80.704 121.689  1.00  0.00
ATOM   3501  C   SER   223      98.298  79.519 117.537  1.00  0.00
ATOM   3502  O   SER   223      98.515  80.256 116.578  1.00  0.00
ATOM   3503  N   SER   224      97.206  78.771 117.641  1.00  0.00
ATOM   3504  H   SER   224      97.125  78.080 118.373  1.00  0.00
ATOM   3505  CA  SER   224      96.118  78.892 116.684  1.00  0.00
ATOM   3506  HA  SER   224      96.499  79.309 115.752  1.00  0.00
ATOM   3507  CB  SER   224      95.489  77.531 116.389  1.00  0.00
ATOM   3508  HB2 SER   224      95.347  77.000 117.330  1.00  0.00
ATOM   3509  HB3 SER   224      94.522  77.688 115.912  1.00  0.00
ATOM   3510  OG  SER   224      96.318  76.763 115.533  1.00  0.00
ATOM   3511  HG  SER   224      95.903  75.914 115.362  1.00  0.00
ATOM   3512  C   SER   224      95.068  79.850 117.227  1.00  0.00
ATOM   3513  O   SER   224      94.506  79.627 118.295  1.00  0.00
ATOM   3514  N   ILE   225      94.821  80.931 116.494  1.00  0.00
ATOM   3515  H   ILE   225      95.312  81.075 115.624  1.00  0.00
ATOM   3516  CA  ILE   225      93.866  81.940 116.922  1.00  0.00
ATOM   3517  HA  ILE   225      93.173  81.521 117.651  1.00  0.00
ATOM   3518  CB  ILE   225      94.580  83.148 117.533  1.00  0.00
ATOM   3519  HB  ILE   225      95.136  83.662 116.749  1.00  0.00
ATOM   3520  CG2 ILE   225      93.580  84.107 118.156  1.00  0.00
ATOM   3521 HG21 ILE   225      93.024  83.594 118.941  1.00  0.00
ATOM   3522 HG22 ILE   225      94.110  84.958 118.584  1.00  0.00
ATOM   3523 HG23 ILE   225      92.888  84.458 117.391  1.00  0.00
ATOM   3524  CG1 ILE   225      95.587  82.686 118.581  1.00  0.00
ATOM   3525 HG12 ILE   225      95.029  82.187 119.373  1.00  0.00
ATOM   3526 HG13 ILE   225      96.255  81.971 118.101  1.00  0.00
ATOM   3527  CD1 ILE   225      96.390  83.801 119.165  1.00  0.00
ATOM   3528 HD11 ILE   225      95.723  84.517 119.646  1.00  0.00
ATOM   3529 HD12 ILE   225      97.086  83.401 119.903  1.00  0.00
ATOM   3530 HD13 ILE   225      96.948  84.301 118.373  1.00  0.00
ATOM   3531  C   ILE   225      93.032  82.396 115.735  1.00  0.00
ATOM   3532  O   ILE   225      93.326  82.045 114.599  1.00  0.00
ATOM   3533  N   ILE   226      91.989  83.172 116.003  1.00  0.00
ATOM   3534  H   ILE   226      91.763  83.404 116.960  1.00  0.00
ATOM   3535  CA  ILE   226      91.118  83.673 114.946  1.00  0.00
ATOM   3536  HA  ILE   226      90.973  82.915 114.177  1.00  0.00
ATOM   3537  CB  ILE   226      89.747  84.114 115.498  1.00  0.00
ATOM   3538  HB  ILE   226      89.881  85.010 116.104  1.00  0.00
ATOM   3539  CG2 ILE   226      88.781  84.412 114.359  1.00  0.00
ATOM   3540 HG21 ILE   226      88.646  83.516 113.753  1.00  0.00
ATOM   3541 HG22 ILE   226      87.820  84.721 114.769  1.00  0.00
ATOM   3542 HG23 ILE   226      89.185  85.212 113.739  1.00  0.00
ATOM   3543  CG1 ILE   226      89.173  83.039 116.425  1.00  0.00
ATOM   3544 HG12 ILE   226      89.891  82.891 117.232  1.00  0.00
ATOM   3545 HG13 ILE   226      88.242  83.430 116.835  1.00  0.00
ATOM   3546  CD1 ILE   226      88.906  81.718 115.740  1.00  0.00
ATOM   3547 HD11 ILE   226      89.837  81.326 115.330  1.00  0.00
ATOM   3548 HD12 ILE   226      88.501  81.009 116.462  1.00  0.00
ATOM   3549 HD13 ILE   226      88.188  81.865 114.934  1.00  0.00
ATOM   3550  C   ILE   226      91.771  84.844 114.222  1.00  0.00
ATOM   3551  O   ILE   226      92.495  85.631 114.828  1.00  0.00
ATOM   3552  N   TYR   227      91.517  84.955 112.922  1.00  0.00
ATOM   3553  H   TYR   227      90.943  84.268 112.455  1.00  0.00
ATOM   3554  CA  TYR   227      92.109  86.019 112.123  1.00  0.00
ATOM   3555  HA  TYR   227      92.555  86.769 112.776  1.00  0.00
ATOM   3556  CB  TYR   227      93.201  85.453 111.211  1.00  0.00
ATOM   3557  HB2 TYR   227      93.740  86.312 110.813  1.00  0.00
ATOM   3558  HB3 TYR   227      93.871  84.861 111.834  1.00  0.00
ATOM   3559  CG  TYR   227      92.694  84.603 110.068  1.00  0.00
ATOM   3560  CD1 TYR   227      92.247  83.309 110.285  1.00  0.00
ATOM   3561  HD1 TYR   227      92.261  82.911 111.299  1.00  0.00
ATOM   3562  CE1 TYR   227      91.788  82.525 109.239  1.00  0.00
ATOM   3563  HE1 TYR   227      91.433  81.511 109.425  1.00  0.00
ATOM   3564  CZ  TYR   227      91.777  83.037 107.954  1.00  0.00
ATOM   3565  OH  TYR   227      91.326  82.268 106.906  1.00  0.00
ATOM   3566  HH  TYR   227      91.042  81.392 107.178  1.00  0.00
ATOM   3567  CE2 TYR   227      92.222  84.318 107.717  1.00  0.00
ATOM   3568  HE2 TYR   227      92.216  84.723 106.705  1.00  0.00
ATOM   3569  CD2 TYR   227      92.678  85.092 108.769  1.00  0.00
ATOM   3570  HD2 TYR   227      93.034  86.106 108.586  1.00  0.00
ATOM   3571  C   TYR   227      91.061  86.760 111.299  1.00  0.00
ATOM   3572  O   TYR   227      90.077  86.168 110.869  1.00  0.00
ATOM   3573  N   HIE   228      91.270  88.060 111.099  1.00  0.00
ATOM   3574  H   HIE   228      92.051  88.518 111.546  1.00  0.00
ATOM   3575  CA  HIE   228      90.388  88.861 110.256  1.00  0.00
ATOM   3576  HA  HIE   228      89.669  88.210 109.759  1.00  0.00
ATOM   3577  CB  HIE   228      89.623  89.890 111.087  1.00  0.00
ATOM   3578  HB2 HIE   228      90.309  90.643 111.476  1.00  0.00
ATOM   3579  HB3 HIE   228      88.864  90.374 110.472  1.00  0.00
ATOM   3580  CG  HIE   228      88.911  89.310 112.267  1.00  0.00
ATOM   3581  ND1 HIE   228      88.939  89.900 113.512  1.00  0.00
ATOM   3582  CE1 HIE   228      88.225  89.176 114.355  1.00  0.00
ATOM   3583  HE1 HIE   228      88.118  89.481 115.396  1.00  0.00
ATOM   3584  NE2 HIE   228      87.742  88.134 113.703  1.00  0.00
ATOM   3585  HE2 HIE   228      87.162  87.405 114.093  1.00  0.00
ATOM   3586  CD2 HIE   228      88.156  88.197 112.394  1.00  0.00
ATOM   3587  HD2 HIE   228      87.856  87.421 111.690  1.00  0.00
ATOM   3588  C   HIE   228      91.191  89.591 109.192  1.00  0.00
ATOM   3589  O   HIE   228      92.303  90.036 109.451  1.00  0.00
ATOM   3590  N   CYX   229      90.622  89.732 107.999  1.00  0.00
ATOM   3591  H   CYX   229      89.731  89.297 107.807  1.00  0.00
ATOM   3592  CA  CYX   229      91.290  90.449 106.917  1.00  0.00
ATOM   3593  HA  CYX   229      92.361  90.503 107.113  1.00  0.00
ATOM   3594  CB  CYX   229      91.073  89.727 105.594  1.00  0.00
ATOM   3595  HB2 CYX   229      90.005  89.579 105.431  1.00  0.00
ATOM   3596  HB3 CYX   229      91.484  90.325 104.781  1.00  0.00
ATOM   3597  SG  CYX   229      91.903  88.128 105.541  1.00  0.00
ATOM   3598  C   CYX   229      90.804  91.887 106.839  1.00  0.00
ATOM   3599  O   CYX   229      89.793  92.232 107.432  1.00  0.00
ATOM   3600  N   LYS   230      91.528  92.732 106.116  1.00  0.00
ATOM   3601  H   LYS   230      92.365  92.433 105.636  1.00  0.00
ATOM   3602  CA  LYS   230      91.175  94.149 106.076  1.00  0.00
ATOM   3603  HA  LYS   230      90.097  94.263 105.961  1.00  0.00
ATOM   3604  CB  LYS   230      91.601  94.829 107.374  1.00  0.00
ATOM   3605  HB2 LYS   230      91.119  94.295 108.193  1.00  0.00
ATOM   3606  HB3 LYS   230      92.682  94.720 107.457  1.00  0.00
ATOM   3607  CG  LYS   230      91.239  96.281 107.443  1.00  0.00
ATOM   3608  HG2 LYS   230      91.700  96.801 106.603  1.00  0.00
ATOM   3609  HG3 LYS   230      90.155  96.379 107.379  1.00  0.00
ATOM   3610  CD  LYS   230      91.723  96.888 108.737  1.00  0.00
ATOM   3611  HD2 LYS   230      91.143  96.467 109.558  1.00  0.00
ATOM   3612  HD3 LYS   230      92.775  96.635 108.869  1.00  0.00
ATOM   3613  CE  LYS   230      91.564  98.396 108.727  1.00  0.00
ATOM   3614  HE2 LYS   230      92.017  98.795 107.819  1.00  0.00
ATOM   3615  HE3 LYS   230      90.502  98.641 108.741  1.00  0.00
ATOM   3616  NZ  LYS   230      92.225  98.994 109.913  1.00  0.00
ATOM   3617  HZ1 LYS   230      93.209  98.767 109.900  1.00  0.00
ATOM   3618  HZ2 LYS   230      92.111  99.997 109.892  1.00  0.00
ATOM   3619  HZ3 LYS   230      91.805  98.625 110.754  1.00  0.00
ATOM   3620  C   LYS   230      91.753  94.899 104.876  1.00  0.00
ATOM   3621  O   LYS   230      92.907  94.696 104.506  1.00  0.00
ATOM   3622  N   HID   231      90.941  95.771 104.285  1.00  0.00
ATOM   3623  H   HID   231      90.029  95.945 104.683  1.00  0.00
ATOM   3624  CA  HID   231      91.327  96.512 103.090  1.00  0.00
ATOM   3625  HA  HID   231      92.266  96.118 102.701  1.00  0.00
ATOM   3626  CB  HID   231      90.266  96.387 102.013  1.00  0.00
ATOM   3627  HB2 HID   231      89.282  96.436 102.479  1.00  0.00
ATOM   3628  HB3 HID   231      90.358  97.183 101.274  1.00  0.00
ATOM   3629  CG  HID   231      90.319  95.101 101.263  1.00  0.00
ATOM   3630  ND1 HID   231      90.285  93.873 101.886  1.00  0.00
ATOM   3631  HD1 HID   231      90.236  93.735 102.885  1.00  0.00
ATOM   3632  CE1 HID   231      90.326  92.921 100.973  1.00  0.00
ATOM   3633  HE1 HID   231      90.306  91.871 101.265  1.00  0.00
ATOM   3634  NE2 HID   231      90.389  93.488  99.783  1.00  0.00
ATOM   3635  CD2 HID   231      90.378  94.850  99.937  1.00  0.00
ATOM   3636  HD2 HID   231      90.414  95.498  99.061  1.00  0.00
ATOM   3637  C   HID   231      91.486  97.983 103.364  1.00  0.00
ATOM   3638  O   HID   231      91.200  98.463 104.457  1.00  0.00
ATOM   3639  N   LYS   232      91.924  98.699 102.338  1.00  0.00
ATOM   3640  H   LYS   232      92.204  98.225 101.491  1.00  0.00
ATOM   3641  CA  LYS   232      92.056 100.146 102.394  1.00  0.00
ATOM   3642  HA  LYS   232      92.144 100.466 103.432  1.00  0.00
ATOM   3643  CB  LYS   232      93.306 100.610 101.630  1.00  0.00
ATOM   3644  HB2 LYS   232      93.170 100.308 100.591  1.00  0.00
ATOM   3645  HB3 LYS   232      93.327 101.698 101.692  1.00  0.00
ATOM   3646  CG  LYS   232      94.633 100.041 102.159  1.00  0.00
ATOM   3647  HG2 LYS   232      95.435 100.718 101.864  1.00  0.00
ATOM   3648  HG3 LYS   232      94.575  99.999 103.247  1.00  0.00
ATOM   3649  CD  LYS   232      94.918  98.647 101.611  1.00  0.00
ATOM   3650  HD2 LYS   232      94.021  98.039 101.732  1.00  0.00
ATOM   3651  HD3 LYS   232      95.156  98.736 100.551  1.00  0.00
ATOM   3652  CE  LYS   232      96.078  97.987 102.336  1.00  0.00
ATOM   3653  HE2 LYS   232      96.958  98.620 102.227  1.00  0.00
ATOM   3654  HE3 LYS   232      95.821  97.902 103.392  1.00  0.00
ATOM   3655  NZ  LYS   232      96.368  96.636 101.786  1.00  0.00
ATOM   3656  HZ1 LYS   232      96.606  96.715 100.808  1.00  0.00
ATOM   3657  HZ2 LYS   232      97.142  96.227 102.289  1.00  0.00
ATOM   3658  HZ3 LYS   232      95.552  96.049 101.888  1.00  0.00
ATOM   3659  C   LYS   232      90.798 100.774 101.801  1.00  0.00
ATOM   3660  O   LYS   232      89.849 100.065 101.462  1.00  0.00
ATOM   3661  OXT LYS   232      90.724 102.031 101.762  1.00  0.00
TER   
ATOM   3662  N   MET   233      68.980  78.626   4.378  1.00  0.00
ATOM   3663  H1  MET   233      68.543  78.019   5.057  1.00  0.00
ATOM   3664  H2  MET   233      69.982  78.524   4.450  1.00  0.00
ATOM   3665  H3  MET   233      68.522  78.500   3.487  1.00  0.00
ATOM   3666  CA  MET   233      68.700  80.030   4.767  1.00  0.00
ATOM   3667  HA  MET   233      69.640  80.553   4.945  1.00  0.00
ATOM   3668  CB  MET   233      67.929  80.768   3.659  1.00  0.00
ATOM   3669  HB2 MET   233      67.169  80.102   3.251  1.00  0.00
ATOM   3670  HB3 MET   233      67.449  81.648   4.087  1.00  0.00
ATOM   3671  CG  MET   233      68.883  81.200   2.539  1.00  0.00
ATOM   3672  HG2 MET   233      69.690  81.772   2.997  1.00  0.00
ATOM   3673  HG3 MET   233      69.290  80.296   2.086  1.00  0.00
ATOM   3674  SD  MET   233      68.096  82.204   1.257  1.00  0.00
ATOM   3675  CE  MET   233      67.443  80.926   0.147  1.00  0.00
ATOM   3676  HE1 MET   233      66.741  80.295   0.692  1.00  0.00
ATOM   3677  HE2 MET   233      66.931  81.399  -0.691  1.00  0.00
ATOM   3678  HE3 MET   233      68.264  80.315  -0.228  1.00  0.00
ATOM   3679  C   MET   233      68.022  80.209   6.140  1.00  0.00
ATOM   3680  O   MET   233      68.032  81.325   6.638  1.00  0.00
ATOM   3681  N   ALA   234      67.465  79.166   6.807  1.00  0.00
ATOM   3682  H   ALA   234      67.489  78.227   6.435  1.00  0.00
ATOM   3683  CA  ALA   234      66.833  79.380   8.105  1.00  0.00
ATOM   3684  HA  ALA   234      66.110  80.189   7.998  1.00  0.00
ATOM   3685  CB  ALA   234      66.117  78.158   8.692  1.00  0.00
ATOM   3686  HB1 ALA   234      66.830  77.342   8.814  1.00  0.00
ATOM   3687  HB2 ALA   234      65.692  78.416   9.662  1.00  0.00
ATOM   3688  HB3 ALA   234      65.319  77.845   8.018  1.00  0.00
ATOM   3689  C   ALA   234      67.866  79.760   9.112  1.00  0.00
ATOM   3690  O   ALA   234      68.886  79.086   9.242  1.00  0.00
ATOM   3691  N   VAL   235      67.648  80.886   9.819  1.00  0.00
ATOM   3692  H   VAL   235      66.909  81.549   9.635  1.00  0.00
ATOM   3693  CA  VAL   235      68.642  81.233  10.774  1.00  0.00
ATOM   3694  HA  VAL   235      69.483  80.539  10.791  1.00  0.00
ATOM   3695  CB  VAL   235      69.185  82.654  10.649  1.00  0.00
ATOM   3696  HB  VAL   235      69.835  82.683   9.775  1.00  0.00
ATOM   3697  CG1 VAL   235      68.071  83.723  10.500  1.00  0.00
ATOM   3698 HG11 VAL   235      67.421  83.695  11.374  1.00  0.00
ATOM   3699 HG12 VAL   235      68.524  84.711  10.416  1.00  0.00
ATOM   3700 HG13 VAL   235      67.485  83.515   9.605  1.00  0.00
ATOM   3701  CG2 VAL   235      70.144  82.888  11.835  1.00  0.00
ATOM   3702 HG21 VAL   235      70.958  82.164  11.793  1.00  0.00
ATOM   3703 HG22 VAL   235      70.553  83.897  11.779  1.00  0.00
ATOM   3704 HG23 VAL   235      69.600  82.769  12.772  1.00  0.00
ATOM   3705  C   VAL   235      68.093  80.907  12.145  1.00  0.00
ATOM   3706  O   VAL   235      67.163  81.522  12.673  1.00  0.00
ATOM   3707  N   PHE   236      68.643  79.851  12.772  1.00  0.00
ATOM   3708  H   PHE   236      69.354  79.265  12.357  1.00  0.00
ATOM   3709  CA  PHE   236      68.121  79.481  14.063  1.00  0.00
ATOM   3710  HA  PHE   236      67.047  79.667  14.068  1.00  0.00
ATOM   3711  CB  PHE   236      68.366  77.997  14.414  1.00  0.00
ATOM   3712  HB2 PHE   236      69.338  77.671  14.044  1.00  0.00
ATOM   3713  HB3 PHE   236      68.325  77.860  15.495  1.00  0.00
ATOM   3714  CG  PHE   236      67.338  77.057  13.819  1.00  0.00
ATOM   3715  CD1 PHE   236      67.370  76.628  12.506  1.00  0.00
ATOM   3716  HD1 PHE   236      68.171  76.985  11.859  1.00  0.00
ATOM   3717  CE1 PHE   236      66.410  75.761  12.007  1.00  0.00
ATOM   3718  HE1 PHE   236      66.457  75.443  10.965  1.00  0.00
ATOM   3719  CZ  PHE   236      65.398  75.301  12.824  1.00  0.00
ATOM   3720  HZ  PHE   236      64.643  74.615  12.441  1.00  0.00
ATOM   3721  CE2 PHE   236      65.348  75.718  14.136  1.00  0.00
ATOM   3722  HE2 PHE   236      64.553  75.367  14.794  1.00  0.00
ATOM   3723  CD2 PHE   236      66.312  76.586  14.617  1.00  0.00
ATOM   3724  HD2 PHE   236      66.277  76.919  15.654  1.00  0.00
ATOM   3725  C   PHE   236      68.696  80.383  15.109  1.00  0.00
ATOM   3726  O   PHE   236      69.910  80.559  15.199  1.00  0.00
ATOM   3727  N   LYS   237      67.796  81.002  15.906  1.00  0.00
ATOM   3728  H   LYS   237      66.834  80.698  15.865  1.00  0.00
ATOM   3729  CA  LYS   237      68.150  82.012  16.861  1.00  0.00
ATOM   3730  HA  LYS   237      69.230  82.158  16.866  1.00  0.00
ATOM   3731  CB  LYS   237      67.467  83.361  16.491  1.00  0.00
ATOM   3732  HB2 LYS   237      67.811  83.579  15.480  1.00  0.00
ATOM   3733  HB3 LYS   237      66.400  83.137  16.471  1.00  0.00
ATOM   3734  CG  LYS   237      67.719  84.590  17.398  1.00  0.00
ATOM   3735  HG2 LYS   237      67.331  84.330  18.383  1.00  0.00
ATOM   3736  HG3 LYS   237      68.801  84.713  17.455  1.00  0.00
ATOM   3737  CD  LYS   237      67.076  85.909  16.925  1.00  0.00
ATOM   3738  HD2 LYS   237      66.020  85.701  16.750  1.00  0.00
ATOM   3739  HD3 LYS   237      67.174  86.620  17.745  1.00  0.00
ATOM   3740  CE  LYS   237      67.698  86.505  15.653  1.00  0.00
ATOM   3741  HE2 LYS   237      68.749  86.730  15.836  1.00  0.00
ATOM   3742  HE3 LYS   237      67.618  85.783  14.840  1.00  0.00
ATOM   3743  NZ  LYS   237      66.979  87.758  15.278  1.00  0.00
ATOM   3744  HZ1 LYS   237      67.053  88.427  16.031  1.00  0.00
ATOM   3745  HZ2 LYS   237      67.392  88.145  14.442  1.00  0.00
ATOM   3746  HZ3 LYS   237      66.006  87.549  15.108  1.00  0.00
ATOM   3747  C   LYS   237      67.605  81.615  18.218  1.00  0.00
ATOM   3748  O   LYS   237      66.420  81.322  18.364  1.00  0.00
ATOM   3749  N   THR   238      68.461  81.614  19.262  1.00  0.00
ATOM   3750  H   THR   238      69.446  81.786  19.117  1.00  0.00
ATOM   3751  CA  THR   238      68.010  81.320  20.594  1.00  0.00
ATOM   3752  HA  THR   238      67.400  80.417  20.586  1.00  0.00
ATOM   3753  CB  THR   238      69.169  81.108  21.524  1.00  0.00
ATOM   3754  HB  THR   238      68.796  80.882  22.523  1.00  0.00
ATOM   3755  CG2 THR   238      70.033  79.925  21.015  1.00  0.00
ATOM   3756 HG21 THR   238      70.406  80.151  20.016  1.00  0.00
ATOM   3757 HG22 THR   238      70.874  79.772  21.691  1.00  0.00
ATOM   3758 HG23 THR   238      69.426  79.020  20.980  1.00  0.00
ATOM   3759  OG1 THR   238      69.958  82.280  21.582  1.00  0.00
ATOM   3760  HG1 THR   238      70.697  82.139  22.178  1.00  0.00
ATOM   3761  C   THR   238      67.141  82.471  21.045  1.00  0.00
ATOM   3762  O   THR   238      67.396  83.620  20.672  1.00  0.00
ATOM   3763  N   THR   239      66.055  82.177  21.794  1.00  0.00
ATOM   3764  H   THR   239      65.872  81.232  22.100  1.00  0.00
ATOM   3765  CA  THR   239      65.124  83.201  22.159  1.00  0.00
ATOM   3766  HA  THR   239      65.203  83.975  21.396  1.00  0.00
ATOM   3767  CB  THR   239      63.678  82.684  22.186  1.00  0.00
ATOM   3768  HB  THR   239      63.560  82.022  23.044  1.00  0.00
ATOM   3769  CG2 THR   239      62.673  83.849  22.294  1.00  0.00
ATOM   3770 HG21 THR   239      62.790  84.511  21.436  1.00  0.00
ATOM   3771 HG22 THR   239      61.658  83.453  22.311  1.00  0.00
ATOM   3772 HG23 THR   239      62.860  84.407  23.211  1.00  0.00
ATOM   3773  OG1 THR   239      63.375  82.022  20.959  1.00  0.00
ATOM   3774  HG1 THR   239      62.470  81.702  20.983  1.00  0.00
ATOM   3775  C   THR   239      65.579  83.647  23.530  1.00  0.00
ATOM   3776  O   THR   239      66.640  83.253  24.011  1.00  0.00
ATOM   3777  N   LEU   240      64.769  84.514  24.170  1.00  0.00
ATOM   3778  H   LEU   240      64.073  84.828  23.508  1.00  0.00
ATOM   3779  CA  LEU   240      64.809  85.152  25.495  1.00  0.00
ATOM   3780  HA  LEU   240      65.833  85.493  25.650  1.00  0.00
ATOM   3781  CB  LEU   240      63.849  86.352  25.710  1.00  0.00
ATOM   3782  HB2 LEU   240      62.857  85.914  25.602  1.00  0.00
ATOM   3783  HB3 LEU   240      63.957  86.762  26.714  1.00  0.00
ATOM   3784  CG  LEU   240      64.028  87.474  24.678  1.00  0.00
ATOM   3785  HG  LEU   240      64.140  87.039  23.685  1.00  0.00
ATOM   3786  CD1 LEU   240      62.797  88.393  24.698  1.00  0.00
ATOM   3787 HD11 LEU   240      62.684  88.829  25.691  1.00  0.00
ATOM   3788 HD12 LEU   240      62.925  89.189  23.965  1.00  0.00
ATOM   3789 HD13 LEU   240      61.907  87.814  24.453  1.00  0.00
ATOM   3790  CD2 LEU   240      65.335  88.241  24.930  1.00  0.00
ATOM   3791 HD21 LEU   240      66.179  87.556  24.855  1.00  0.00
ATOM   3792 HD22 LEU   240      65.442  89.032  24.187  1.00  0.00
ATOM   3793 HD23 LEU   240      65.312  88.681  25.927  1.00  0.00
ATOM   3794  C   LEU   240      64.667  84.160  26.637  1.00  0.00
ATOM   3795  O   LEU   240      65.279  84.294  27.697  1.00  0.00
ATOM   3796  N   TRP   241      63.889  83.089  26.427  1.00  0.00
ATOM   3797  H   TRP   241      63.109  83.704  26.242  1.00  0.00
ATOM   3798  CA  TRP   241      63.678  82.017  27.163  1.00  0.00
ATOM   3799  HA  TRP   241      63.499  82.215  28.220  1.00  0.00
ATOM   3800  CB  TRP   241      62.375  81.522  26.530  1.00  0.00
ATOM   3801  HB2 TRP   241      62.552  81.525  25.455  1.00  0.00
ATOM   3802  HB3 TRP   241      62.000  80.545  26.833  1.00  0.00
ATOM   3803  CG  TRP   241      61.277  82.498  26.784  1.00  0.00
ATOM   3804  CD1 TRP   241      61.167  83.734  26.239  1.00  0.00
ATOM   3805  HD1 TRP   241      61.875  84.003  25.455  1.00  0.00
ATOM   3806  NE1 TRP   241      60.124  84.409  26.835  1.00  0.00
ATOM   3807  HE1 TRP   241      59.877  85.360  26.600  1.00  0.00
ATOM   3808  CE2 TRP   241      59.508  83.638  27.790  1.00  0.00
ATOM   3809  CZ2 TRP   241      58.463  83.903  28.671  1.00  0.00
ATOM   3810  HZ2 TRP   241      57.985  84.881  28.614  1.00  0.00
ATOM   3811  CH2 TRP   241      58.092  82.905  29.571  1.00  0.00
ATOM   3812  HH2 TRP   241      57.310  83.087  30.308  1.00  0.00
ATOM   3813  CZ3 TRP   241      58.722  81.648  29.541  1.00  0.00
ATOM   3814  HZ3 TRP   241      58.410  80.848  30.213  1.00  0.00
ATOM   3815  CE3 TRP   241      59.771  81.385  28.646  1.00  0.00
ATOM   3816  HE3 TRP   241      60.239  80.402  28.701  1.00  0.00
ATOM   3817  CD2 TRP   241      60.203  82.392  27.760  1.00  0.00
ATOM   3818  C   TRP   241      64.142  81.153  28.336  1.00  0.00
ATOM   3819  O   TRP   241      63.741  81.424  29.460  1.00  0.00
ATOM   3820  N   ARG   242      65.040  80.182  28.121  1.00  0.00
ATOM   3821  H   ARG   242      65.270  79.958  27.163  1.00  0.00
ATOM   3822  CA  ARG   242      65.617  79.348  29.192  1.00  0.00
ATOM   3823  HA  ARG   242      64.846  78.793  29.727  1.00  0.00
ATOM   3824  CB  ARG   242      66.565  78.344  28.514  1.00  0.00
ATOM   3825  HB2 ARG   242      66.056  77.967  27.627  1.00  0.00
ATOM   3826  HB3 ARG   242      67.458  78.893  28.215  1.00  0.00
ATOM   3827  CG  ARG   242      66.966  77.167  29.412  1.00  0.00
ATOM   3828  HG2 ARG   242      67.578  77.537  30.235  1.00  0.00
ATOM   3829  HG3 ARG   242      66.066  76.699  29.811  1.00  0.00
ATOM   3830  CD  ARG   242      67.767  76.131  28.602  1.00  0.00
ATOM   3831  HD2 ARG   242      67.130  75.274  28.384  1.00  0.00
ATOM   3832  HD3 ARG   242      68.099  76.583  27.667  1.00  0.00
ATOM   3833  NE  ARG   242      68.951  75.663  29.347  1.00  0.00
ATOM   3834  HE  ARG   242      68.760  75.417  30.308  1.00  0.00
ATOM   3835  CZ  ARG   242      70.191  75.540  28.898  1.00  0.00
ATOM   3836  NH1 ARG   242      70.515  75.758  27.652  1.00  0.00
ATOM   3837 HH11 ARG   242      69.804  76.032  26.989  1.00  0.00
ATOM   3838 HH12 ARG   242      71.475  75.651  27.357  1.00  0.00
ATOM   3839  NH2 ARG   242      71.146  75.187  29.709  1.00  0.00
ATOM   3840 HH21 ARG   242      70.938  75.007  30.681  1.00  0.00
ATOM   3841 HH22 ARG   242      72.090  75.094  29.363  1.00  0.00
ATOM   3842  C   ARG   242      66.298  80.146  30.320  1.00  0.00
ATOM   3843  O   ARG   242      66.199  79.758  31.476  1.00  0.00
ATOM   3844  N   LEU   243      66.911  81.287  29.988  1.00  0.00
ATOM   3845  H   LEU   243      66.942  81.540  29.011  1.00  0.00
ATOM   3846  CA  LEU   243      67.598  82.155  30.955  1.00  0.00
ATOM   3847  HA  LEU   243      68.333  81.585  31.523  1.00  0.00
ATOM   3848  CB  LEU   243      68.327  83.280  30.197  1.00  0.00
ATOM   3849  HB2 LEU   243      68.630  82.892  29.224  1.00  0.00
ATOM   3850  HB3 LEU   243      67.633  84.108  30.057  1.00  0.00
ATOM   3851  CG  LEU   243      69.571  83.776  30.963  1.00  0.00
ATOM   3852  HG  LEU   243      69.435  83.594  32.029  1.00  0.00
ATOM   3853  CD1 LEU   243      70.813  83.028  30.472  1.00  0.00
ATOM   3854 HD11 LEU   243      70.950  83.210  29.406  1.00  0.00
ATOM   3855 HD12 LEU   243      71.689  83.381  31.016  1.00  0.00
ATOM   3856 HD13 LEU   243      70.686  81.959  30.644  1.00  0.00
ATOM   3857  CD2 LEU   243      69.784  85.270  30.751  1.00  0.00
ATOM   3858 HD21 LEU   243      68.912  85.816  31.110  1.00  0.00
ATOM   3859 HD22 LEU   243      70.667  85.593  31.302  1.00  0.00
ATOM   3860 HD23 LEU   243      69.925  85.470  29.689  1.00  0.00
ATOM   3861  C   LEU   243      66.649  82.749  32.010  1.00  0.00
ATOM   3862  O   LEU   243      66.959  82.703  33.192  1.00  0.00
ATOM   3863  N   ILE   244      65.479  83.240  31.587  1.00  0.00
ATOM   3864  H   ILE   244      65.275  83.187  30.599  1.00  0.00
ATOM   3865  CA  ILE   244      64.509  83.921  32.466  1.00  0.00
ATOM   3866  HA  ILE   244      65.014  84.692  33.048  1.00  0.00
ATOM   3867  CB  ILE   244      63.356  84.561  31.652  1.00  0.00
ATOM   3868  HB  ILE   244      62.711  83.776  31.258  1.00  0.00
ATOM   3869  CG2 ILE   244      62.534  85.492  32.564  1.00  0.00
ATOM   3870 HG21 ILE   244      63.179  86.278  32.958  1.00  0.00
ATOM   3871 HG22 ILE   244      61.724  85.941  31.990  1.00  0.00
ATOM   3872 HG23 ILE   244      62.117  84.917  33.391  1.00  0.00
ATOM   3873  CG1 ILE   244      63.847  85.370  30.423  1.00  0.00
ATOM   3874 HG12 ILE   244      64.348  86.261  30.801  1.00  0.00
ATOM   3875 HG13 ILE   244      64.566  84.747  29.891  1.00  0.00
ATOM   3876  CD1 ILE   244      62.722  85.783  29.465  1.00  0.00
ATOM   3877 HD11 ILE   244      62.002  86.406  29.996  1.00  0.00
ATOM   3878 HD12 ILE   244      63.142  86.345  28.631  1.00  0.00
ATOM   3879 HD13 ILE   244      62.221  84.892  29.087  1.00  0.00
ATOM   3880  C   ILE   244      63.960  82.942  33.516  1.00  0.00
ATOM   3881  O   ILE   244      63.777  83.298  34.675  1.00  0.00
ATOM   3882  N   SER   245      63.763  81.674  33.131  1.00  0.00
ATOM   3883  H   SER   245      63.879  81.434  32.157  1.00  0.00
ATOM   3884  CA  SER   245      63.392  80.608  34.072  1.00  0.00
ATOM   3885  HA  SER   245      62.444  80.854  34.550  1.00  0.00
ATOM   3886  CB  SER   245      63.239  79.269  33.343  1.00  0.00
ATOM   3887  HB2 SER   245      62.821  79.442  32.351  1.00  0.00
ATOM   3888  HB3 SER   245      64.216  78.795  33.247  1.00  0.00
ATOM   3889  OG  SER   245      62.377  78.426  34.076  1.00  0.00
ATOM   3890  HG  SER   245      62.283  77.588  33.617  1.00  0.00
ATOM   3891  C   SER   245      64.445  80.415  35.154  1.00  0.00
ATOM   3892  O   SER   245      64.107  80.250  36.321  1.00  0.00
ATOM   3893  N   GLY   246      65.718  80.429  34.754  1.00  0.00
ATOM   3894  H   GLY   246      65.923  80.553  33.773  1.00  0.00
ATOM   3895  CA  GLY   246      66.832  80.272  35.678  1.00  0.00
ATOM   3896  HA2 GLY   246      66.703  79.347  36.240  1.00  0.00
ATOM   3897  HA3 GLY   246      67.763  80.227  35.112  1.00  0.00
ATOM   3898  C   GLY   246      66.902  81.437  36.653  1.00  0.00
ATOM   3899  O   GLY   246      66.877  81.221  37.857  1.00  0.00
ATOM   3900  N   THR   247      66.912  82.674  36.150  1.00  0.00
ATOM   3901  H   THR   247      66.879  82.802  35.149  1.00  0.00
ATOM   3902  CA  THR   247      67.030  83.867  37.002  1.00  0.00
ATOM   3903  HA  THR   247      67.967  83.809  37.556  1.00  0.00
ATOM   3904  CB  THR   247      67.028  85.162  36.174  1.00  0.00
ATOM   3905  HB  THR   247      66.984  86.010  36.857  1.00  0.00
ATOM   3906  CG2 THR   247      68.281  85.270  35.309  1.00  0.00
ATOM   3907 HG21 THR   247      68.325  84.422  34.625  1.00  0.00
ATOM   3908 HG22 THR   247      68.249  86.197  34.736  1.00  0.00
ATOM   3909 HG23 THR   247      69.165  85.268  35.947  1.00  0.00
ATOM   3910  OG1 THR   247      65.924  85.229  35.299  1.00  0.00
ATOM   3911  HG1 THR   247      65.959  86.049  34.802  1.00  0.00
ATOM   3912  C   THR   247      65.918  83.935  38.037  1.00  0.00
ATOM   3913  O   THR   247      66.186  84.165  39.209  1.00  0.00
ATOM   3914  N   LEU   248      64.681  83.682  37.613  1.00  0.00
ATOM   3915  H   LEU   248      64.527  83.493  36.633  1.00  0.00
ATOM   3916  CA  LEU   248      63.525  83.752  38.491  1.00  0.00
ATOM   3917  HA  LEU   248      63.468  84.711  39.006  1.00  0.00
ATOM   3918  CB  LEU   248      62.293  83.601  37.604  1.00  0.00
ATOM   3919  HB2 LEU   248      62.450  84.202  36.708  1.00  0.00
ATOM   3920  HB3 LEU   248      62.286  82.545  37.336  1.00  0.00
ATOM   3921  CG  LEU   248      60.952  83.975  38.240  1.00  0.00
ATOM   3922  HG  LEU   248      60.817  83.348  39.121  1.00  0.00
ATOM   3923  CD1 LEU   248      60.871  85.447  38.645  1.00  0.00
ATOM   3924 HD11 LEU   248      61.005  86.075  37.764  1.00  0.00
ATOM   3925 HD12 LEU   248      59.896  85.649  39.090  1.00  0.00
ATOM   3926 HD13 LEU   248      61.654  85.668  39.371  1.00  0.00
ATOM   3927  CD2 LEU   248      59.942  83.717  37.128  1.00  0.00
ATOM   3928 HD21 LEU   248      59.983  82.668  36.836  1.00  0.00
ATOM   3929 HD22 LEU   248      58.940  83.956  37.484  1.00  0.00
ATOM   3930 HD23 LEU   248      60.180  84.343  36.268  1.00  0.00
ATOM   3931  C   LEU   248      63.612  82.700  39.596  1.00  0.00
ATOM   3932  O   LEU   248      63.521  83.046  40.766  1.00  0.00
ATOM   3933  N   GLY   249      63.907  81.444  39.248  1.00  0.00
ATOM   3934  H   GLY   249      64.012  81.210  38.271  1.00  0.00
ATOM   3935  CA  GLY   249      64.085  80.384  40.238  1.00  0.00
ATOM   3936  HA2 GLY   249      63.137  80.242  40.757  1.00  0.00
ATOM   3937  HA3 GLY   249      64.351  79.468  39.710  1.00  0.00
ATOM   3938  C   GLY   249      65.173  80.700  41.266  1.00  0.00
ATOM   3939  O   GLY   249      64.949  80.524  42.461  1.00  0.00
ATOM   3940  N   ILE   250      66.319  81.222  40.824  1.00  0.00
ATOM   3941  H   ILE   250      66.456  81.321  39.828  1.00  0.00
ATOM   3942  CA  ILE   250      67.439  81.550  41.717  1.00  0.00
ATOM   3943  HA  ILE   250      67.648  80.744  42.421  1.00  0.00
ATOM   3944  CB  ILE   250      68.709  81.854  40.892  1.00  0.00
ATOM   3945  HB  ILE   250      68.467  82.616  40.151  1.00  0.00
ATOM   3946  CG2 ILE   250      69.855  82.357  41.789  1.00  0.00
ATOM   3947 HG21 ILE   250      70.098  81.595  42.530  1.00  0.00
ATOM   3948 HG22 ILE   250      70.733  82.561  41.177  1.00  0.00
ATOM   3949 HG23 ILE   250      69.546  83.271  42.296  1.00  0.00
ATOM   3950  CG1 ILE   250      69.195  80.635  40.070  1.00  0.00
ATOM   3951 HG12 ILE   250      68.384  80.394  39.382  1.00  0.00
ATOM   3952 HG13 ILE   250      70.060  80.980  39.504  1.00  0.00
ATOM   3953  CD1 ILE   250      69.574  79.384  40.870  1.00  0.00
ATOM   3954 HD11 ILE   250      68.709  79.038  41.436  1.00  0.00
ATOM   3955 HD12 ILE   250      69.898  78.599  40.186  1.00  0.00
ATOM   3956 HD13 ILE   250      70.385  79.624  41.558  1.00  0.00
ATOM   3957  C   ILE   250      67.089  82.691  42.680  1.00  0.00
ATOM   3958  O   ILE   250      67.332  82.560  43.879  1.00  0.00
ATOM   3959  N   ILE   251      66.491  83.781  42.185  1.00  0.00
ATOM   3960  H   ILE   251      66.343  83.839  41.188  1.00  0.00
ATOM   3961  CA  ILE   251      66.087  84.929  43.021  1.00  0.00
ATOM   3962  HA  ILE   251      66.944  85.348  43.548  1.00  0.00
ATOM   3963  CB  ILE   251      65.441  86.022  42.137  1.00  0.00
ATOM   3964  HB  ILE   251      64.678  85.554  41.515  1.00  0.00
ATOM   3965  CG2 ILE   251      64.799  87.136  42.986  1.00  0.00
ATOM   3966 HG21 ILE   251      65.562  87.605  43.608  1.00  0.00
ATOM   3967 HG22 ILE   251      64.356  87.885  42.329  1.00  0.00
ATOM   3968 HG23 ILE   251      64.025  86.708  43.622  1.00  0.00
ATOM   3969  CG1 ILE   251      66.493  86.641  41.188  1.00  0.00
ATOM   3970 HG12 ILE   251      67.083  87.350  41.769  1.00  0.00
ATOM   3971 HG13 ILE   251      67.136  85.834  40.838  1.00  0.00
ATOM   3972  CD1 ILE   251      65.873  87.359  39.982  1.00  0.00
ATOM   3973 HD11 ILE   251      65.230  88.167  40.331  1.00  0.00
ATOM   3974 HD12 ILE   251      66.665  87.770  39.357  1.00  0.00
ATOM   3975 HD13 ILE   251      65.283  86.651  39.401  1.00  0.00
ATOM   3976  C   ILE   251      65.125  84.464  44.115  1.00  0.00
ATOM   3977  O   ILE   251      65.279  84.793  45.287  1.00  0.00
ATOM   3978  N   CYX   252      64.168  83.638  43.725  1.00  0.00
ATOM   3979  H   CYX   252      64.141  83.403  42.743  1.00  0.00
ATOM   3980  CA  CYX   252      63.148  83.084  44.592  1.00  0.00
ATOM   3981  HA  CYX   252      62.569  83.849  45.110  1.00  0.00
ATOM   3982  CB  CYX   252      62.227  82.337  43.642  1.00  0.00
ATOM   3983  HB2 CYX   252      62.817  81.676  43.007  1.00  0.00
ATOM   3984  HB3 CYX   252      61.514  81.746  44.216  1.00  0.00
ATOM   3985  SG  CYX   252      61.347  83.567  42.676  1.00  0.00
ATOM   3986  C   CYX   252      63.696  82.170  45.682  1.00  0.00
ATOM   3987  O   CYX   252      63.371  82.334  46.856  1.00  0.00
ATOM   3988  N   LEU   253      64.560  81.237  45.290  1.00  0.00
ATOM   3989  H   LEU   253      64.763  81.148  44.305  1.00  0.00
ATOM   3990  CA  LEU   253      65.186  80.296  46.213  1.00  0.00
ATOM   3991  HA  LEU   253      64.437  79.755  46.792  1.00  0.00
ATOM   3992  CB  LEU   253      65.986  79.284  45.378  1.00  0.00
ATOM   3993  HB2 LEU   253      65.443  79.098  44.451  1.00  0.00
ATOM   3994  HB3 LEU   253      66.947  79.745  45.150  1.00  0.00
ATOM   3995  CG  LEU   253      66.217  77.955  46.110  1.00  0.00
ATOM   3996  HG  LEU   253      66.480  78.164  47.147  1.00  0.00
ATOM   3997  CD1 LEU   253      64.953  77.089  46.068  1.00  0.00
ATOM   3998 HD11 LEU   253      64.690  76.880  45.031  1.00  0.00
ATOM   3999 HD12 LEU   253      65.137  76.151  46.592  1.00  0.00
ATOM   4000 HD13 LEU   253      64.132  77.620  46.551  1.00  0.00
ATOM   4001  CD2 LEU   253      67.346  77.183  45.430  1.00  0.00
ATOM   4002 HD21 LEU   253      68.261  77.775  45.459  1.00  0.00
ATOM   4003 HD22 LEU   253      67.508  76.240  45.952  1.00  0.00
ATOM   4004 HD23 LEU   253      67.076  76.982  44.393  1.00  0.00
ATOM   4005  C   LEU   253      66.075  81.027  47.226  1.00  0.00
ATOM   4006  O   LEU   253      66.055  80.716  48.415  1.00  0.00
ATOM   4007  N   SER   254      66.817  82.036  46.759  1.00  0.00
ATOM   4008  H   SER   254      66.828  82.209  45.764  1.00  0.00
ATOM   4009  CA  SER   254      67.647  82.877  47.617  1.00  0.00
ATOM   4010  HA  SER   254      68.340  82.259  48.189  1.00  0.00
ATOM   4011  CB  SER   254      68.455  83.857  46.764  1.00  0.00
ATOM   4012  HB2 SER   254      69.007  83.299  46.007  1.00  0.00
ATOM   4013  HB3 SER   254      67.771  84.552  46.276  1.00  0.00
ATOM   4014  OG  SER   254      69.363  84.579  47.572  1.00  0.00
ATOM   4015  HG  SER   254      69.863  85.189  47.025  1.00  0.00
ATOM   4016  C   SER   254      66.802  83.645  48.625  1.00  0.00
ATOM   4017  O   SER   254      67.096  83.606  49.815  1.00  0.00
ATOM   4018  N   LEU   255      65.749  84.320  48.160  1.00  0.00
ATOM   4019  H   LEU   255      65.550  84.284  47.171  1.00  0.00
ATOM   4020  CA  LEU   255      64.925  85.182  49.001  1.00  0.00
ATOM   4021  HA  LEU   255      65.535  85.919  49.524  1.00  0.00
ATOM   4022  CB  LEU   255      63.935  85.923  48.088  1.00  0.00
ATOM   4023  HB2 LEU   255      64.478  86.243  47.199  1.00  0.00
ATOM   4024  HB3 LEU   255      63.168  85.203  47.805  1.00  0.00
ATOM   4025  CG  LEU   255      63.274  87.141  48.750  1.00  0.00
ATOM   4026  HG  LEU   255      62.873  86.821  49.712  1.00  0.00
ATOM   4027  CD1 LEU   255      64.246  88.300  48.964  1.00  0.00
ATOM   4028 HD11 LEU   255      64.647  88.621  48.003  1.00  0.00
ATOM   4029 HD12 LEU   255      63.722  89.132  49.435  1.00  0.00
ATOM   4030 HD13 LEU   255      65.064  87.975  49.607  1.00  0.00
ATOM   4031  CD2 LEU   255      62.142  87.659  47.861  1.00  0.00
ATOM   4032 HD21 LEU   255      61.398  86.874  47.725  1.00  0.00
ATOM   4033 HD22 LEU   255      61.675  88.523  48.333  1.00  0.00
ATOM   4034 HD23 LEU   255      62.545  87.949  46.891  1.00  0.00
ATOM   4035  C   LEU   255      64.229  84.380  50.109  1.00  0.00
ATOM   4036  O   LEU   255      64.202  84.803  51.264  1.00  0.00
ATOM   4037  N   MET   256      63.741  83.184  49.776  1.00  0.00
ATOM   4038  H   MET   256      63.785  82.890  48.811  1.00  0.00
ATOM   4039  CA  MET   256      63.081  82.306  50.737  1.00  0.00
ATOM   4040  HA  MET   256      62.304  82.841  51.284  1.00  0.00
ATOM   4041  CB  MET   256      62.432  81.156  49.965  1.00  0.00
ATOM   4042  HB2 MET   256      61.998  81.538  49.041  1.00  0.00
ATOM   4043  HB3 MET   256      63.187  80.406  49.728  1.00  0.00
ATOM   4044  CG  MET   256      61.341  80.525  50.814  1.00  0.00
ATOM   4045  HG2 MET   256      61.723  80.402  51.827  1.00  0.00
ATOM   4046  HG3 MET   256      60.485  81.199  50.829  1.00  0.00
ATOM   4047  SD  MET   256      60.824  78.930  50.181  1.00  0.00
ATOM   4048  CE  MET   256      59.591  78.547  51.452  1.00  0.00
ATOM   4049  HE1 MET   256      58.817  79.314  51.451  1.00  0.00
ATOM   4050  HE2 MET   256      59.141  77.577  51.241  1.00  0.00
ATOM   4051  HE3 MET   256      60.073  78.519  52.429  1.00  0.00
ATOM   4052  C   MET   256      64.051  81.785  51.808  1.00  0.00
ATOM   4053  O   MET   256      63.711  81.761  52.990  1.00  0.00
ATOM   4054  N   SER   257      65.274  81.427  51.405  1.00  0.00
ATOM   4055  H   SER   257      65.464  81.420  50.413  1.00  0.00
ATOM   4056  CA  SER   257      66.337  80.998  52.320  1.00  0.00
ATOM   4057  HA  SER   257      65.998  80.162  52.931  1.00  0.00
ATOM   4058  CB  SER   257      67.553  80.548  51.507  1.00  0.00
ATOM   4059  HB2 SER   257      67.258  79.726  50.855  1.00  0.00
ATOM   4060  HB3 SER   257      67.903  81.384  50.901  1.00  0.00
ATOM   4061  OG  SER   257      68.591  80.121  52.363  1.00  0.00
ATOM   4062  HG  SER   257      69.345  79.843  51.838  1.00  0.00
ATOM   4063  C   SER   257      66.725  82.118  53.288  1.00  0.00
ATOM   4064  O   SER   257      66.731  81.923  54.504  1.00  0.00
ATOM   4065  N   THR   258      66.977  83.324  52.766  1.00  0.00
ATOM   4066  H   THR   258      66.931  83.448  51.765  1.00  0.00
ATOM   4067  CA  THR   258      67.381  84.467  53.590  1.00  0.00
ATOM   4068  HA  THR   258      68.246  84.181  54.188  1.00  0.00
ATOM   4069  CB  THR   258      67.755  85.690  52.739  1.00  0.00
ATOM   4070  HB  THR   258      67.884  86.548  53.398  1.00  0.00
ATOM   4071  CG2 THR   258      69.049  85.444  51.964  1.00  0.00
ATOM   4072 HG21 THR   258      68.920  84.586  51.304  1.00  0.00
ATOM   4073 HG22 THR   258      69.291  86.325  51.370  1.00  0.00
ATOM   4074 HG23 THR   258      69.860  85.245  52.664  1.00  0.00
ATOM   4075  OG1 THR   258      66.772  86.024  51.784  1.00  0.00
ATOM   4076  HG1 THR   258      67.059  86.792  51.284  1.00  0.00
ATOM   4077  C   THR   258      66.297  84.864  54.580  1.00  0.00
ATOM   4078  O   THR   258      66.592  85.100  55.751  1.00  0.00
ATOM   4079  N   LEU   259      65.040  84.899  54.135  1.00  0.00
ATOM   4080  H   LEU   259      64.843  84.688  53.167  1.00  0.00
ATOM   4081  CA  LEU   259      63.940  85.325  54.986  1.00  0.00
ATOM   4082  HA  LEU   259      64.191  86.253  55.500  1.00  0.00
ATOM   4083  CB  LEU   259      62.697  85.567  54.114  1.00  0.00
ATOM   4084  HB2 LEU   259      63.022  85.918  53.134  1.00  0.00
ATOM   4085  HB3 LEU   259      62.147  84.632  54.001  1.00  0.00
ATOM   4086  CG  LEU   259      61.788  86.619  54.757  1.00  0.00
ATOM   4087  HG  LEU   259      61.815  86.492  55.839  1.00  0.00
ATOM   4088  CD1 LEU   259      62.252  88.037  54.397  1.00  0.00
ATOM   4089 HD11 LEU   259      62.225  88.165  53.315  1.00  0.00
ATOM   4090 HD12 LEU   259      61.591  88.766  54.865  1.00  0.00
ATOM   4091 HD13 LEU   259      63.270  88.188  54.755  1.00  0.00
ATOM   4092  CD2 LEU   259      60.350  86.458  54.294  1.00  0.00
ATOM   4093 HD21 LEU   259      59.987  85.468  54.572  1.00  0.00
ATOM   4094 HD22 LEU   259      59.728  87.218  54.767  1.00  0.00
ATOM   4095 HD23 LEU   259      60.302  86.572  53.211  1.00  0.00
ATOM   4096  C   LEU   259      63.675  84.309  56.102  1.00  0.00
ATOM   4097  O   LEU   259      63.448  84.707  57.235  1.00  0.00
ATOM   4098  N   GLY   260      63.774  83.008  55.810  1.00  0.00
ATOM   4099  H   GLY   260      64.005  82.739  54.864  1.00  0.00
ATOM   4100  CA  GLY   260      63.562  81.949  56.801  1.00  0.00
ATOM   4101  HA2 GLY   260      62.559  82.075  57.209  1.00  0.00
ATOM   4102  HA3 GLY   260      63.624  80.993  56.281  1.00  0.00
ATOM   4103  C   GLY   260      64.574  81.957  57.952  1.00  0.00
ATOM   4104  O   GLY   260      64.206  81.681  59.090  1.00  0.00
ATOM   4105  N   ILE   261      65.835  82.305  57.680  1.00  0.00
ATOM   4106  H   ILE   261      66.117  82.421  56.717  1.00  0.00
ATOM   4107  CA  ILE   261      66.862  82.425  58.727  1.00  0.00
ATOM   4108  HA  ILE   261      66.774  81.639  59.477  1.00  0.00
ATOM   4109  CB  ILE   261      68.276  82.392  58.111  1.00  0.00
ATOM   4110  HB  ILE   261      68.343  83.172  57.353  1.00  0.00
ATOM   4111  CG2 ILE   261      69.358  82.623  59.182  1.00  0.00
ATOM   4112 HG21 ILE   261      69.292  81.843  59.940  1.00  0.00
ATOM   4113 HG22 ILE   261      70.343  82.594  58.716  1.00  0.00
ATOM   4114 HG23 ILE   261      69.206  83.596  59.649  1.00  0.00
ATOM   4115  CG1 ILE   261      68.562  81.077  57.348  1.00  0.00
ATOM   4116 HG12 ILE   261      67.813  81.014  56.558  1.00  0.00
ATOM   4117 HG13 ILE   261      69.550  81.192  56.903  1.00  0.00
ATOM   4118  CD1 ILE   261      68.527  79.793  58.189  1.00  0.00
ATOM   4119 HD11 ILE   261      67.539  79.677  58.634  1.00  0.00
ATOM   4120 HD12 ILE   261      68.741  78.935  57.552  1.00  0.00
ATOM   4121 HD13 ILE   261      69.276  79.855  58.979  1.00  0.00
ATOM   4122  C   ILE   261      66.638  83.681  59.574  1.00  0.00
ATOM   4123  O   ILE   261      66.667  83.592  60.798  1.00  0.00
ATOM   4124  N   LEU   262      66.361  84.821  58.930  1.00  0.00
ATOM   4125  H   LEU   262      66.426  84.820  57.922  1.00  0.00
ATOM   4126  CA  LEU   262      66.005  86.080  59.605  1.00  0.00
ATOM   4127  HA  LEU   262      66.824  86.424  60.237  1.00  0.00
ATOM   4128  CB  LEU   262      65.726  87.152  58.534  1.00  0.00
ATOM   4129  HB2 LEU   262      65.506  86.637  57.599  1.00  0.00
ATOM   4130  HB3 LEU   262      64.851  87.721  58.850  1.00  0.00
ATOM   4131  CG  LEU   262      66.914  88.111  58.325  1.00  0.00
ATOM   4132  HG  LEU   262      67.803  87.666  58.772  1.00  0.00
ATOM   4133  CD1 LEU   262      67.164  88.365  56.840  1.00  0.00
ATOM   4134 HD11 LEU   262      66.275  88.810  56.392  1.00  0.00
ATOM   4135 HD12 LEU   262      68.008  89.045  56.724  1.00  0.00
ATOM   4136 HD13 LEU   262      67.387  87.421  56.342  1.00  0.00
ATOM   4137  CD2 LEU   262      66.638  89.456  59.000  1.00  0.00
ATOM   4138 HD21 LEU   262      66.489  89.303  60.069  1.00  0.00
ATOM   4139 HD22 LEU   262      67.486  90.122  58.844  1.00  0.00
ATOM   4140 HD23 LEU   262      65.742  89.902  58.569  1.00  0.00
ATOM   4141  C   LEU   262      64.787  85.926  60.515  1.00  0.00
ATOM   4142  O   LEU   262      64.719  86.562  61.553  1.00  0.00
ATOM   4143  N   LEU   263      63.845  85.071  60.123  1.00  0.00
ATOM   4144  H   LEU   263      64.010  84.563  59.266  1.00  0.00
ATOM   4145  CA  LEU   263      62.655  84.749  60.898  1.00  0.00
ATOM   4146  HA  LEU   263      62.038  85.634  61.056  1.00  0.00
ATOM   4147  CB  LEU   263      61.838  83.716  60.101  1.00  0.00
ATOM   4148  HB2 LEU   263      62.286  83.710  59.107  1.00  0.00
ATOM   4149  HB3 LEU   263      61.829  82.702  60.501  1.00  0.00
ATOM   4150  CG  LEU   263      60.432  84.231  60.012  1.00  0.00
ATOM   4151  HG  LEU   263      60.071  84.643  60.954  1.00  0.00
ATOM   4152  CD1 LEU   263      60.558  85.365  58.968  1.00  0.00
ATOM   4153 HD11 LEU   263      60.918  84.953  58.025  1.00  0.00
ATOM   4154 HD12 LEU   263      59.583  85.827  58.813  1.00  0.00
ATOM   4155 HD13 LEU   263      61.262  86.115  59.329  1.00  0.00
ATOM   4156  CD2 LEU   263      59.475  83.066  59.718  1.00  0.00
ATOM   4157 HD21 LEU   263      59.541  82.330  60.519  1.00  0.00
ATOM   4158 HD22 LEU   263      58.454  83.441  59.654  1.00  0.00
ATOM   4159 HD23 LEU   263      59.750  82.599  58.772  1.00  0.00
ATOM   4160  C   LEU   263      62.918  84.055  62.211  1.00  0.00
ATOM   4161  O   LEU   263      62.166  84.178  63.172  1.00  0.00
ATOM   4162  N   LYS   264      63.875  83.138  62.128  1.00  0.00
ATOM   4163  H   LYS   264      64.424  83.086  61.282  1.00  0.00
ATOM   4164  CA  LYS   264      64.087  82.130  63.148  1.00  0.00
ATOM   4165  HA  LYS   264      63.155  81.870  63.649  1.00  0.00
ATOM   4166  CB  LYS   264      64.632  80.878  62.446  1.00  0.00
ATOM   4167  HB2 LYS   264      63.947  80.647  61.631  1.00  0.00
ATOM   4168  HB3 LYS   264      65.607  81.142  62.036  1.00  0.00
ATOM   4169  CG  LYS   264      64.775  79.653  63.356  1.00  0.00
ATOM   4170  HG2 LYS   264      65.164  78.832  62.754  1.00  0.00
ATOM   4171  HG3 LYS   264      65.491  79.899  64.140  1.00  0.00
ATOM   4172  CD  LYS   264      63.440  79.233  63.995  1.00  0.00
ATOM   4173  HD2 LYS   264      62.980  80.115  64.441  1.00  0.00
ATOM   4174  HD3 LYS   264      62.792  78.843  63.210  1.00  0.00
ATOM   4175  CE  LYS   264      63.638  78.164  65.070  1.00  0.00
ATOM   4176  HE2 LYS   264      64.310  78.563  65.829  1.00  0.00
ATOM   4177  HE3 LYS   264      62.669  77.948  65.520  1.00  0.00
ATOM   4178  NZ  LYS   264      64.210  76.918  64.510  1.00  0.00
ATOM   4179  HZ1 LYS   264      65.108  77.118  64.093  1.00  0.00
ATOM   4180  HZ2 LYS   264      64.325  76.239  65.249  1.00  0.00
ATOM   4181  HZ3 LYS   264      63.587  76.548  63.807  1.00  0.00
ATOM   4182  C   LYS   264      64.975  82.670  64.263  1.00  0.00
ATOM   4183  O   LYS   264      65.068  82.022  65.306  1.00  0.00
ATOM   4184  N   ASN   265      65.621  83.804  64.009  1.00  0.00
ATOM   4185  H   ASN   265      65.565  84.129  63.054  1.00  0.00
ATOM   4186  CA  ASN   265      66.437  84.552  64.943  1.00  0.00
ATOM   4187  HA  ASN   265      66.748  83.931  65.783  1.00  0.00
ATOM   4188  CB  ASN   265      67.694  85.021  64.185  1.00  0.00
ATOM   4189  HB2 ASN   265      68.277  84.149  63.890  1.00  0.00
ATOM   4190  HB3 ASN   265      67.404  85.581  63.296  1.00  0.00
ATOM   4191  CG  ASN   265      68.557  85.907  65.054  1.00  0.00
ATOM   4192  OD1 ASN   265      69.551  85.483  65.619  1.00  0.00
ATOM   4193  ND2 ASN   265      68.186  87.156  65.186  1.00  0.00
ATOM   4194 HD21 ASN   265      68.733  87.784  65.757  1.00  0.00
ATOM   4195 HD22 ASN   265      67.355  87.485  64.716  1.00  0.00
ATOM   4196  C   ASN   265      65.641  85.708  65.549  1.00  0.00
ATOM   4197  O   ASN   265      65.497  85.708  66.786  1.00  0.00
ATOM   4198  N   SER   266      65.017  86.561  64.690  1.00  0.00
ATOM   4199  H   SER   266      65.204  86.412  63.709  1.00  0.00
ATOM   4200  CA  SER   266      64.181  87.675  65.065  1.00  0.00
ATOM   4201  HA  SER   266      63.413  87.765  64.297  1.00  0.00
ATOM   4202  CB  SER   266      63.493  87.581  66.442  1.00  0.00
ATOM   4203  HB2 SER   266      62.815  86.727  66.440  1.00  0.00
ATOM   4204  HB3 SER   266      64.255  87.437  67.208  1.00  0.00
ATOM   4205  OG  SER   266      62.761  88.766  66.719  1.00  0.00
ATOM   4206  HG  SER   266      62.341  88.689  67.579  1.00  0.00
ATOM   4207  C   SER   266      64.948  88.956  65.037  1.00  0.00
ATOM   4208  O   SER   266      66.151  89.018  65.293  1.00  0.00
ATOM   4209  N   PHE   267      64.211  90.044  64.734  1.00  0.00
ATOM   4210  H   PHE   267      63.252  89.915  64.443  1.00  0.00
ATOM   4211  CA  PHE   267      64.765  91.362  64.680  1.00  0.00
ATOM   4212  HA  PHE   267      65.786  91.281  64.308  1.00  0.00
ATOM   4213  CB  PHE   267      63.978  92.351  63.766  1.00  0.00
ATOM   4214  HB2 PHE   267      64.422  93.342  63.860  1.00  0.00
ATOM   4215  HB3 PHE   267      64.035  92.025  62.727  1.00  0.00
ATOM   4216  CG  PHE   267      62.515  92.501  64.091  1.00  0.00
ATOM   4217  CD1 PHE   267      61.574  91.675  63.514  1.00  0.00
ATOM   4218  HD1 PHE   267      61.907  90.904  62.819  1.00  0.00
ATOM   4219  CE1 PHE   267      60.236  91.810  63.801  1.00  0.00
ATOM   4220  HE1 PHE   267      59.514  91.141  63.333  1.00  0.00
ATOM   4221  CZ  PHE   267      59.808  92.781  64.672  1.00  0.00
ATOM   4222  HZ  PHE   267      58.749  92.892  64.907  1.00  0.00
ATOM   4223  CE2 PHE   267      60.730  93.617  65.249  1.00  0.00
ATOM   4224  HE2 PHE   267      60.401  94.394  65.938  1.00  0.00
ATOM   4225  CD2 PHE   267      62.069  93.476  64.959  1.00  0.00
ATOM   4226  HD2 PHE   267      62.799  94.142  65.418  1.00  0.00
ATOM   4227  C   PHE   267      64.922  91.893  66.071  1.00  0.00
ATOM   4228  O   PHE   267      64.116  91.621  66.962  1.00  0.00
ATOM   4229  N   THR   268      66.023  92.649  66.280  1.00  0.00
ATOM   4230  H   THR   268      66.626  92.870  65.500  1.00  0.00
ATOM   4231  CA  THR   268      66.316  93.239  67.554  1.00  0.00
ATOM   4232  HA  THR   268      66.042  92.529  68.334  1.00  0.00
ATOM   4233  CB  THR   268      67.753  93.602  67.723  1.00  0.00
ATOM   4234  HB  THR   268      67.924  93.957  68.739  1.00  0.00
ATOM   4235  CG2 THR   268      68.623  92.359  67.461  1.00  0.00
ATOM   4236 HG21 THR   268      68.453  92.003  66.445  1.00  0.00
ATOM   4237 HG22 THR   268      69.675  92.619  67.583  1.00  0.00
ATOM   4238 HG23 THR   268      68.358  91.574  68.169  1.00  0.00
ATOM   4239  OG1 THR   268      68.079  94.627  66.799  1.00  0.00
ATOM   4240  HG1 THR   268      69.003  94.867  66.901  1.00  0.00
ATOM   4241  C   THR   268      65.586  94.536  67.613  1.00  0.00
ATOM   4242  O   THR   268      65.602  95.310  66.658  1.00  0.00
ATOM   4243  N   LYS   269      64.910  94.783  68.744  1.00  0.00
ATOM   4244  H   LYS   269      64.918  94.115  69.501  1.00  0.00
ATOM   4245  CA  LYS   269      64.163  95.988  68.913  1.00  0.00
ATOM   4246  HA  LYS   269      64.044  96.488  67.952  1.00  0.00
ATOM   4247  CB  LYS   269      62.763  95.676  69.483  1.00  0.00
ATOM   4248  HB2 LYS   269      62.882  95.138  70.424  1.00  0.00
ATOM   4249  HB3 LYS   269      62.244  96.617  69.666  1.00  0.00
ATOM   4250  CG  LYS   269      61.941  94.819  68.502  1.00  0.00
ATOM   4251  HG2 LYS   269      61.593  95.509  67.733  1.00  0.00
ATOM   4252  HG3 LYS   269      62.650  94.115  68.065  1.00  0.00
ATOM   4253  CD  LYS   269      60.745  94.049  69.077  1.00  0.00
ATOM   4254  HD2 LYS   269      60.378  94.618  69.931  1.00  0.00
ATOM   4255  HD3 LYS   269      59.979  94.022  68.302  1.00  0.00
ATOM   4256  CE  LYS   269      61.074  92.617  69.521  1.00  0.00
ATOM   4257  HE2 LYS   269      61.698  92.660  70.414  1.00  0.00
ATOM   4258  HE3 LYS   269      60.144  92.099  69.754  1.00  0.00
ATOM   4259  NZ  LYS   269      61.794  91.884  68.449  1.00  0.00
ATOM   4260  HZ1 LYS   269      62.656  92.364  68.234  1.00  0.00
ATOM   4261  HZ2 LYS   269      62.000  90.946  68.762  1.00  0.00
ATOM   4262  HZ3 LYS   269      61.216  91.843  67.622  1.00  0.00
ATOM   4263  C   LYS   269      64.981  96.795  69.869  1.00  0.00
ATOM   4264  O   LYS   269      65.498  96.242  70.837  1.00  0.00
ATOM   4265  N   LEU   270      65.184  98.103  69.581  1.00  0.00
ATOM   4266  H   LEU   270      64.723  98.545  68.798  1.00  0.00
ATOM   4267  CA  LEU   270      66.005  98.917  70.437  1.00  0.00
ATOM   4268  HA  LEU   270      66.334  98.298  71.272  1.00  0.00
ATOM   4269  CB  LEU   270      67.256  99.518  69.743  1.00  0.00
ATOM   4270  HB2 LEU   270      66.797 100.014  68.888  1.00  0.00
ATOM   4271  HB3 LEU   270      67.707 100.265  70.397  1.00  0.00
ATOM   4272  CG  LEU   270      68.349  98.540  69.247  1.00  0.00
ATOM   4273  HG  LEU   270      67.907  97.857  68.522  1.00  0.00
ATOM   4274  CD1 LEU   270      69.508  99.306  68.589  1.00  0.00
ATOM   4275 HD11 LEU   270      69.951  99.989  69.314  1.00  0.00
ATOM   4276 HD12 LEU   270      70.264  98.599  68.248  1.00  0.00
ATOM   4277 HD13 LEU   270      69.132  99.874  67.738  1.00  0.00
ATOM   4278  CD2 LEU   270      68.846  97.605  70.363  1.00  0.00
ATOM   4279 HD21 LEU   270      68.012  97.014  70.741  1.00  0.00
ATOM   4280 HD22 LEU   270      69.611  96.939  69.965  1.00  0.00
ATOM   4281 HD23 LEU   270      69.268  98.199  71.174  1.00  0.00
ATOM   4282  C   LEU   270      65.204 100.105  70.871  1.00  0.00
ATOM   4283  O   LEU   270      64.764 100.906  70.047  1.00  0.00
ATOM   4284  N   SER   271      64.997 100.253  72.193  1.00  0.00
ATOM   4285  H   SER   271      65.348  99.588  72.868  1.00  0.00
ATOM   4286  CA  SER   271      64.350 101.439  72.679  1.00  0.00
ATOM   4287  HA  SER   271      64.224 102.111  71.830  1.00  0.00
ATOM   4288  CB  SER   271      62.980 101.219  73.339  1.00  0.00
ATOM   4289  HB2 SER   271      62.481 102.179  73.467  1.00  0.00
ATOM   4290  HB3 SER   271      62.371 100.575  72.705  1.00  0.00
ATOM   4291  OG  SER   271      63.156 100.605  74.605  1.00  0.00
ATOM   4292  HG  SER   271      62.299 100.468  75.016  1.00  0.00
ATOM   4293  C   SER   271      65.230 101.945  73.773  1.00  0.00
ATOM   4294  O   SER   271      65.665 101.170  74.624  1.00  0.00
ATOM   4295  N   ILE   272      65.520 103.267  73.774  1.00  0.00
ATOM   4296  H   ILE   272      65.193 103.845  73.013  1.00  0.00
ATOM   4297  CA  ILE   272      66.331 103.883  74.805  1.00  0.00
ATOM   4298  HA  ILE   272      67.230 103.297  74.994  1.00  0.00
ATOM   4299  CB  ILE   272      66.718 105.312  74.484  1.00  0.00
ATOM   4300  HB  ILE   272      65.825 105.881  74.226  1.00  0.00
ATOM   4301  CG2 ILE   272      67.397 105.952  75.712  1.00  0.00
ATOM   4302 HG21 ILE   272      68.291 105.384  75.971  1.00  0.00
ATOM   4303 HG22 ILE   272      67.675 106.980  75.480  1.00  0.00
ATOM   4304 HG23 ILE   272      66.706 105.945  76.555  1.00  0.00
ATOM   4305  CG1 ILE   272      67.613 105.358  73.232  1.00  0.00
ATOM   4306 HG12 ILE   272      68.567 104.905  73.501  1.00  0.00
ATOM   4307 HG13 ILE   272      67.127 104.754  72.466  1.00  0.00
ATOM   4308  CD1 ILE   272      67.853 106.769  72.692  1.00  0.00
ATOM   4309 HD11 ILE   272      68.339 107.374  73.458  1.00  0.00
ATOM   4310 HD12 ILE   272      68.492 106.717  71.810  1.00  0.00
ATOM   4311 HD13 ILE   272      66.899 107.223  72.423  1.00  0.00
ATOM   4312  C   ILE   272      65.607 103.857  76.132  1.00  0.00
ATOM   4313  O   ILE   272      66.179 103.420  77.130  1.00  0.00
ATOM   4314  N   GLU   273      64.320 104.289  76.172  1.00  0.00
ATOM   4315  H   GLU   273      63.898 104.651  75.329  1.00  0.00
ATOM   4316  CA  GLU   273      63.529 104.267  77.379  1.00  0.00
ATOM   4317  HA  GLU   273      64.212 104.304  78.228  1.00  0.00
ATOM   4318  CB  GLU   273      62.524 105.438  77.501  1.00  0.00
ATOM   4319  HB2 GLU   273      62.089 105.587  76.513  1.00  0.00
ATOM   4320  HB3 GLU   273      61.747 105.118  78.195  1.00  0.00
ATOM   4321  CG  GLU   273      63.137 106.754  77.993  1.00  0.00
ATOM   4322  HG2 GLU   273      64.198 106.776  77.744  1.00  0.00
ATOM   4323  HG3 GLU   273      62.634 107.593  77.512  1.00  0.00
ATOM   4324  CD  GLU   273      62.967 106.860  79.511  1.00  0.00
ATOM   4325  OE1 GLU   273      63.222 105.853  80.225  1.00  0.00
ATOM   4326  OE2 GLU   273      62.574 107.966  79.975  1.00  0.00
ATOM   4327  C   GLU   273      62.754 102.986  77.427  1.00  0.00
ATOM   4328  O   GLU   273      62.529 102.323  76.413  1.00  0.00
ATOM   4329  N   PRO   274      62.458 102.611  78.649  1.00  0.00
ATOM   4330  CD  PRO   274      63.401 102.864  79.729  1.00  0.00
ATOM   4331  HD2 PRO   274      63.502 103.941  79.862  1.00  0.00
ATOM   4332  HD3 PRO   274      64.368 102.439  79.458  1.00  0.00
ATOM   4333  CG  PRO   274      62.782 102.176  80.950  1.00  0.00
ATOM   4334  HG2 PRO   274      62.117 102.856  81.482  1.00  0.00
ATOM   4335  HG3 PRO   274      63.557 101.821  81.629  1.00  0.00
ATOM   4336  CB  PRO   274      62.006 100.996  80.337  1.00  0.00
ATOM   4337  HB2 PRO   274      61.108 100.823  80.930  1.00  0.00
ATOM   4338  HB3 PRO   274      62.580 100.072  80.270  1.00  0.00
ATOM   4339  CA  PRO   274      61.620 101.474  78.934  1.00  0.00
ATOM   4340  HA  PRO   274      61.822 100.685  78.209  1.00  0.00
ATOM   4341  C   PRO   274      60.184 101.871  78.848  1.00  0.00
ATOM   4342  O   PRO   274      59.895 103.061  78.965  1.00  0.00
ATOM   4343  N   ALA   275      59.289 100.887  78.629  1.00  0.00
ATOM   4344  H   ALA   275      59.629  99.945  78.499  1.00  0.00
ATOM   4345  CA  ALA   275      57.873 101.108  78.608  1.00  0.00
ATOM   4346  HA  ALA   275      57.634 102.129  78.311  1.00  0.00
ATOM   4347  CB  ALA   275      57.107 100.138  77.694  1.00  0.00
ATOM   4348  HB1 ALA   275      57.329  99.111  77.985  1.00  0.00
ATOM   4349  HB2 ALA   275      56.036 100.318  77.788  1.00  0.00
ATOM   4350  HB3 ALA   275      57.412 100.296  76.659  1.00  0.00
ATOM   4351  C   ALA   275      57.387 100.887  80.008  1.00  0.00
ATOM   4352  O   ALA   275      58.099 100.318  80.837  1.00  0.00
ATOM   4353  N   PHE   276      56.150 101.338  80.319  1.00  0.00
ATOM   4354  H   PHE   276      55.555 101.783  79.635  1.00  0.00
ATOM   4355  CA  PHE   276      55.641 101.163  81.657  1.00  0.00
ATOM   4356  HA  PHE   276      56.352 101.622  82.344  1.00  0.00
ATOM   4357  CB  PHE   276      54.242 101.783  81.905  1.00  0.00
ATOM   4358  HB2 PHE   276      53.542 101.530  81.108  1.00  0.00
ATOM   4359  HB3 PHE   276      53.838 101.452  82.862  1.00  0.00
ATOM   4360  CG  PHE   276      54.305 103.280  81.961  1.00  0.00
ATOM   4361  CD1 PHE   276      54.221 104.045  80.818  1.00  0.00
ATOM   4362  HD1 PHE   276      54.110 103.549  79.854  1.00  0.00
ATOM   4363  CE1 PHE   276      54.276 105.419  80.883  1.00  0.00
ATOM   4364  HE1 PHE   276      54.212 106.010  79.969  1.00  0.00
ATOM   4365  CZ  PHE   276      54.412 106.046  82.098  1.00  0.00
ATOM   4366  HZ  PHE   276      54.457 107.134  82.155  1.00  0.00
ATOM   4367  CE2 PHE   276      54.491 105.294  83.245  1.00  0.00
ATOM   4368  HE2 PHE   276      54.596 105.785  84.213  1.00  0.00
ATOM   4369  CD2 PHE   276      54.437 103.921  83.172  1.00  0.00
ATOM   4370  HD2 PHE   276      54.499 103.324  84.082  1.00  0.00
ATOM   4371  C   PHE   276      55.515  99.690  81.909  1.00  0.00
ATOM   4372  O   PHE   276      54.667  99.011  81.332  1.00  0.00
ATOM   4373  N   THR   277      56.413  99.171  82.770  1.00  0.00
ATOM   4374  H   THR   277      57.092  99.794  83.183  1.00  0.00
ATOM   4375  CA  THR   277      56.454  97.785  83.133  1.00  0.00
ATOM   4376  HA  THR   277      55.549  97.279  82.796  1.00  0.00
ATOM   4377  CB  THR   277      57.658  97.073  82.540  1.00  0.00
ATOM   4378  HB  THR   277      57.678  97.242  81.463  1.00  0.00
ATOM   4379  CG2 THR   277      58.952  97.610  83.166  1.00  0.00
ATOM   4380 HG21 THR   277      58.933  97.441  84.243  1.00  0.00
ATOM   4381 HG22 THR   277      59.808  97.092  82.733  1.00  0.00
ATOM   4382 HG23 THR   277      59.036  98.678  82.968  1.00  0.00
ATOM   4383  OG1 THR   277      57.554  95.673  82.759  1.00  0.00
ATOM   4384  HG1 THR   277      58.319  95.232  82.381  1.00  0.00
ATOM   4385  C   THR   277      56.529  97.782  84.631  1.00  0.00
ATOM   4386  O   THR   277      56.824  98.826  85.212  1.00  0.00
ATOM   4387  N   PRO   278      56.215  96.697  85.313  1.00  0.00
ATOM   4388  CD  PRO   278      55.166  95.788  84.883  1.00  0.00
ATOM   4389  HD2 PRO   278      55.439  95.357  83.920  1.00  0.00
ATOM   4390  HD3 PRO   278      54.233  96.342  84.781  1.00  0.00
ATOM   4391  CG  PRO   278      55.105  94.738  86.004  1.00  0.00
ATOM   4392  HG2 PRO   278      55.806  93.926  85.809  1.00  0.00
ATOM   4393  HG3 PRO   278      54.097  94.333  86.097  1.00  0.00
ATOM   4394  CB  PRO   278      55.498  95.530  87.266  1.00  0.00
ATOM   4395  HB2 PRO   278      56.075  94.904  87.946  1.00  0.00
ATOM   4396  HB3 PRO   278      54.630  95.931  87.790  1.00  0.00
ATOM   4397  CA  PRO   278      56.369  96.675  86.748  1.00  0.00
ATOM   4398  HA  PRO   278      55.968  97.601  87.161  1.00  0.00
ATOM   4399  C   PRO   278      57.809  96.547  87.121  1.00  0.00
ATOM   4400  O   PRO   278      58.521  95.788  86.460  1.00  0.00
ATOM   4401  N   GLY   279      58.238  97.267  88.178  1.00  0.00
ATOM   4402  H   GLY   279      57.583  97.833  88.698  1.00  0.00
ATOM   4403  CA  GLY   279      59.609  97.257  88.595  1.00  0.00
ATOM   4404  HA2 GLY   279      59.771  96.544  89.403  1.00  0.00
ATOM   4405  HA3 GLY   279      60.273  97.020  87.764  1.00  0.00
ATOM   4406  C   GLY   279      59.922  98.634  89.091  1.00  0.00
ATOM   4407  O   GLY   279      59.030  99.441  89.347  1.00  0.00
ATOM   4408  N   PRO   280      61.188  98.903  89.272  1.00  0.00
ATOM   4409  CD  PRO   280      62.062  97.891  89.844  1.00  0.00
ATOM   4410  HD2 PRO   280      62.603  97.407  89.031  1.00  0.00
ATOM   4411  HD3 PRO   280      61.444  97.155  90.357  1.00  0.00
ATOM   4412  CG  PRO   280      62.994  98.647  90.806  1.00  0.00
ATOM   4413  HG2 PRO   280      64.002  98.233  90.764  1.00  0.00
ATOM   4414  HG3 PRO   280      62.618  98.584  91.827  1.00  0.00
ATOM   4415  CB  PRO   280      62.961 100.098  90.297  1.00  0.00
ATOM   4416  HB2 PRO   280      63.727 100.249  89.536  1.00  0.00
ATOM   4417  HB3 PRO   280      63.082 100.840  91.086  1.00  0.00
ATOM   4418  CA  PRO   280      61.576 100.226  89.671  1.00  0.00
ATOM   4419  HA  PRO   280      60.888 100.584  90.437  1.00  0.00
ATOM   4420  C   PRO   280      61.541 101.149  88.501  1.00  0.00
ATOM   4421  O   PRO   280      61.778 100.702  87.381  1.00  0.00
ATOM   4422  N   ASN   281      61.245 102.430  88.774  1.00  0.00
ATOM   4423  H   ASN   281      61.083 102.633  89.750  1.00  0.00
ATOM   4424  CA  ASN   281      61.193 103.514  87.837  1.00  0.00
ATOM   4425  HA  ASN   281      60.741 103.166  86.908  1.00  0.00
ATOM   4426  CB  ASN   281      60.358 104.691  88.381  1.00  0.00
ATOM   4427  HB2 ASN   281      60.320 105.546  87.706  1.00  0.00
ATOM   4428  HB3 ASN   281      59.345 104.342  88.582  1.00  0.00
ATOM   4429  CG  ASN   281      60.993 105.137  89.701  1.00  0.00
ATOM   4430  OD1 ASN   281      61.018 104.403  90.689  1.00  0.00
ATOM   4431  ND2 ASN   281      61.579 106.364  89.704  1.00  0.00
ATOM   4432 HD21 ASN   281      62.014 106.710  90.547  1.00  0.00
ATOM   4433 HD22 ASN   281      61.577 106.923  88.863  1.00  0.00
ATOM   4434  C   ASN   281      62.601 104.007  87.653  1.00  0.00
ATOM   4435  O   ASN   281      63.471 103.685  88.463  1.00  0.00
ATOM   4436  N   ILE   282      62.864 104.810  86.587  1.00  0.00
ATOM   4437  H   ILE   282      62.124 105.080  85.956  1.00  0.00
ATOM   4438  CA  ILE   282      64.194 105.333  86.350  1.00  0.00
ATOM   4439  HA  ILE   282      64.931 104.530  86.330  1.00  0.00
ATOM   4440  CB  ILE   282      64.313 106.162  85.079  1.00  0.00
ATOM   4441  HB  ILE   282      63.570 106.959  85.085  1.00  0.00
ATOM   4442  CG2 ILE   282      65.723 106.776  85.023  1.00  0.00
ATOM   4443 HG21 ILE   282      66.467 105.979  85.017  1.00  0.00
ATOM   4444 HG22 ILE   282      65.824 107.374  84.117  1.00  0.00
ATOM   4445 HG23 ILE   282      65.878 107.411  85.895  1.00  0.00
ATOM   4446  CG1 ILE   282      63.980 105.347  83.809  1.00  0.00
ATOM   4447 HG12 ILE   282      64.337 105.925  82.957  1.00  0.00
ATOM   4448 HG13 ILE   282      64.539 104.413  83.874  1.00  0.00
ATOM   4449  CD1 ILE   282      62.495 105.040  83.629  1.00  0.00
ATOM   4450 HD11 ILE   282      61.936 105.973  83.564  1.00  0.00
ATOM   4451 HD12 ILE   282      62.351 104.466  82.714  1.00  0.00
ATOM   4452 HD13 ILE   282      62.137 104.462  84.481  1.00  0.00
ATOM   4453  C   ILE   282      64.516 106.243  87.504  1.00  0.00
ATOM   4454  O   ILE   282      63.802 107.215  87.755  1.00  0.00
ATOM   4455  N   GLU   283      65.578 105.903  88.272  1.00  0.00
ATOM   4456  H   GLU   283      66.147 105.102  88.038  1.00  0.00
ATOM   4457  CA  GLU   283      65.959 106.700  89.401  1.00  0.00
ATOM   4458  HA  GLU   283      65.317 107.580  89.429  1.00  0.00
ATOM   4459  CB  GLU   283      65.839 105.959  90.749  1.00  0.00
ATOM   4460  HB2 GLU   283      66.343 104.999  90.632  1.00  0.00
ATOM   4461  HB3 GLU   283      66.367 106.558  91.491  1.00  0.00
ATOM   4462  CG  GLU   283      64.399 105.726  91.213  1.00  0.00
ATOM   4463  HG2 GLU   283      63.896 106.683  91.351  1.00  0.00
ATOM   4464  HG3 GLU   283      63.859 105.136  90.473  1.00  0.00
ATOM   4465  CD  GLU   283      64.431 104.975  92.535  1.00  0.00
ATOM   4466  OE1 GLU   283      65.493 104.374  92.851  1.00  0.00
ATOM   4467  OE2 GLU   283      63.390 104.992  93.244  1.00  0.00
ATOM   4468  C   GLU   283      67.408 107.045  89.236  1.00  0.00
ATOM   4469  O   GLU   283      68.280 106.175  89.262  1.00  0.00
ATOM   4470  N   LEU   284      67.730 108.350  89.095  1.00  0.00
ATOM   4471  H   LEU   284      67.041 109.089  89.108  1.00  0.00
ATOM   4472  CA  LEU   284      69.115 108.711  88.942  1.00  0.00
ATOM   4473  HA  LEU   284      69.562 108.061  88.190  1.00  0.00
ATOM   4474  CB  LEU   284      69.310 110.179  88.504  1.00  0.00
ATOM   4475  HB2 LEU   284      68.802 110.712  89.308  1.00  0.00
ATOM   4476  HB3 LEU   284      70.359 110.472  88.480  1.00  0.00
ATOM   4477  CG  LEU   284      68.645 110.531  87.151  1.00  0.00
ATOM   4478  HG  LEU   284      67.574 110.347  87.233  1.00  0.00
ATOM   4479  CD1 LEU   284      68.885 112.002  86.776  1.00  0.00
ATOM   4480 HD11 LEU   284      69.956 112.186  86.694  1.00  0.00
ATOM   4481 HD12 LEU   284      68.405 112.217  85.821  1.00  0.00
ATOM   4482 HD13 LEU   284      68.464 112.647  87.547  1.00  0.00
ATOM   4483  CD2 LEU   284      69.059 109.560  86.032  1.00  0.00
ATOM   4484 HD21 LEU   284      68.763 108.546  86.302  1.00  0.00
ATOM   4485 HD22 LEU   284      68.568 109.846  85.102  1.00  0.00
ATOM   4486 HD23 LEU   284      70.140 109.598  85.898  1.00  0.00
ATOM   4487  C   LEU   284      69.735 108.521  90.294  1.00  0.00
ATOM   4488  O   LEU   284      69.506 109.304  91.211  1.00  0.00
ATOM   4489  N   GLN   285      70.507 107.428  90.447  1.00  0.00
ATOM   4490  H   GLN   285      70.696 106.820  89.663  1.00  0.00
ATOM   4491  CA  GLN   285      71.063 107.087  91.720  1.00  0.00
ATOM   4492  HA  GLN   285      70.627 107.733  92.482  1.00  0.00
ATOM   4493  CB  GLN   285      70.785 105.623  92.100  1.00  0.00
ATOM   4494  HB2 GLN   285      71.036 104.996  91.245  1.00  0.00
ATOM   4495  HB3 GLN   285      71.426 105.362  92.942  1.00  0.00
ATOM   4496  CG  GLN   285      69.321 105.398  92.485  1.00  0.00
ATOM   4497  HG2 GLN   285      69.127 105.798  93.480  1.00  0.00
ATOM   4498  HG3 GLN   285      68.662 105.882  91.764  1.00  0.00
ATOM   4499  CD  GLN   285      69.021 103.911  92.494  1.00  0.00
ATOM   4500  OE1 GLN   285      67.860 103.505  92.494  1.00  0.00
ATOM   4501  NE2 GLN   285      70.088 103.068  92.503  1.00  0.00
ATOM   4502 HE21 GLN   285      69.938 102.069  92.509  1.00  0.00
ATOM   4503 HE22 GLN   285      71.025 103.445  92.503  1.00  0.00
ATOM   4504  C   GLN   285      72.526 107.315  91.659  1.00  0.00
ATOM   4505  O   GLN   285      73.108 107.422  90.581  1.00  0.00
ATOM   4506  N   LYS   286      73.154 107.430  92.844  1.00  0.00
ATOM   4507  H   LYS   286      72.650 107.317  93.712  1.00  0.00
ATOM   4508  CA  LYS   286      74.560 107.685  92.904  1.00  0.00
ATOM   4509  HA  LYS   286      74.871 108.028  91.917  1.00  0.00
ATOM   4510  CB  LYS   286      74.995 108.733  93.951  1.00  0.00
ATOM   4511  HB2 LYS   286      74.317 108.615  94.796  1.00  0.00
ATOM   4512  HB3 LYS   286      76.005 108.456  94.255  1.00  0.00
ATOM   4513  CG  LYS   286      74.984 110.191  93.488  1.00  0.00
ATOM   4514  HG2 LYS   286      75.769 110.307  92.741  1.00  0.00
ATOM   4515  HG3 LYS   286      74.015 110.385  93.029  1.00  0.00
ATOM   4516  CD  LYS   286      75.216 111.185  94.631  1.00  0.00
ATOM   4517  HD2 LYS   286      75.746 112.041  94.213  1.00  0.00
ATOM   4518  HD3 LYS   286      74.236 111.504  94.986  1.00  0.00
ATOM   4519  CE  LYS   286      76.020 110.608  95.801  1.00  0.00
ATOM   4520  HE2 LYS   286      75.759 111.156  96.707  1.00  0.00
ATOM   4521  HE3 LYS   286      75.753 109.558  95.923  1.00  0.00
ATOM   4522  NZ  LYS   286      77.474 110.722  95.558  1.00  0.00
ATOM   4523  HZ1 LYS   286      77.721 111.695  95.446  1.00  0.00
ATOM   4524  HZ2 LYS   286      77.978 110.335  96.343  1.00  0.00
ATOM   4525  HZ3 LYS   286      77.716 110.214  94.719  1.00  0.00
ATOM   4526  C   LYS   286      75.288 106.438  93.275  1.00  0.00
ATOM   4527  O   LYS   286      74.715 105.413  93.652  1.00  0.00
ATOM   4528  N   ASP   287      76.626 106.582  93.271  1.00  0.00
ATOM   4529  H   ASP   287      76.908 107.526  93.050  1.00  0.00
ATOM   4530  CA  ASP   287      77.651 105.614  93.559  1.00  0.00
ATOM   4531  HA  ASP   287      77.675 104.852  92.780  1.00  0.00
ATOM   4532  CB  ASP   287      79.039 106.311  93.614  1.00  0.00
ATOM   4533  HB2 ASP   287      79.804 105.550  93.768  1.00  0.00
ATOM   4534  HB3 ASP   287      79.202 106.801  92.654  1.00  0.00
ATOM   4535  CG  ASP   287      79.120 107.361  94.749  1.00  0.00
ATOM   4536  OD1 ASP   287      78.135 108.111  95.005  1.00  0.00
ATOM   4537  OD2 ASP   287      80.204 107.406  95.390  1.00  0.00
ATOM   4538  C   ASP   287      77.406 104.981  94.911  1.00  0.00
ATOM   4539  O   ASP   287      77.585 103.779  95.090  1.00  0.00
ATOM   4540  N   SER   288      76.919 105.792  95.863  1.00  0.00
ATOM   4541  H   SER   288      76.710 106.694  95.460  1.00  0.00
ATOM   4542  CA  SER   288      76.680 105.601  97.264  1.00  0.00
ATOM   4543  HA  SER   288      77.597 105.369  97.805  1.00  0.00
ATOM   4544  CB  SER   288      76.125 106.931  97.789  1.00  0.00
ATOM   4545  HB2 SER   288      75.101 107.072  97.443  1.00  0.00
ATOM   4546  HB3 SER   288      76.145 106.941  98.879  1.00  0.00
ATOM   4547  OG  SER   288      76.945 107.986  97.289  1.00  0.00
ATOM   4548  HG  SER   288      76.612 108.828  97.608  1.00  0.00
ATOM   4549  C   SER   288      75.704 104.478  97.527  1.00  0.00
ATOM   4550  O   SER   288      75.764 103.814  98.570  1.00  0.00
ATOM   4551  N   ASP   289      74.804 104.201  96.551  1.00  0.00
ATOM   4552  H   ASP   289      74.793 104.752  95.704  1.00  0.00
ATOM   4553  CA  ASP   289      73.801 103.175  96.713  1.00  0.00
ATOM   4554  HA  ASP   289      73.174 103.436  97.566  1.00  0.00
ATOM   4555  CB  ASP   289      72.904 103.009  95.477  1.00  0.00
ATOM   4556  HB2 ASP   289      73.468 102.933  94.547  1.00  0.00
ATOM   4557  HB3 ASP   289      72.280 102.123  95.597  1.00  0.00
ATOM   4558  CG  ASP   289      72.022 104.248  95.435  1.00  0.00
ATOM   4559  OD1 ASP   289      70.956 104.248  96.106  1.00  0.00
ATOM   4560  OD2 ASP   289      72.433 105.226  94.758  1.00  0.00
ATOM   4561  C   ASP   289      74.443 101.851  97.051  1.00  0.00
ATOM   4562  O   ASP   289      75.419 101.426  96.432  1.00  0.00
ATOM   4563  N   CYX   290      73.898 101.209  98.114  1.00  0.00
ATOM   4564  H   CYX   290      73.134 101.710  98.545  1.00  0.00
ATOM   4565  CA  CYX   290      74.342  99.958  98.730  1.00  0.00
ATOM   4566  HA  CYX   290      73.678  99.698  99.555  1.00  0.00
ATOM   4567  CB  CYX   290      74.324  98.818  97.710  1.00  0.00
ATOM   4568  HB2 CYX   290      73.591  99.036  96.933  1.00  0.00
ATOM   4569  HB3 CYX   290      75.311  98.718  97.259  1.00  0.00
ATOM   4570  SG  CYX   290      74.051  97.192  98.431  1.00  0.00
ATOM   4571  C   CYX   290      75.714 100.022  99.394  1.00  0.00
ATOM   4572  O   CYX   290      76.292  98.987  99.730  1.00  0.00
ATOM   4573  N   CYX   291      76.227 101.233  99.587  1.00  0.00
ATOM   4574  H   CYX   291      75.748 102.044  99.222  1.00  0.00
ATOM   4575  CA  CYX   291      77.502 101.431 100.267  1.00  0.00
ATOM   4576  HA  CYX   291      77.645 100.647 101.010  1.00  0.00
ATOM   4577  CB  CYX   291      78.668 101.382  99.273  1.00  0.00
ATOM   4578  HB2 CYX   291      78.352 101.808  98.321  1.00  0.00
ATOM   4579  HB3 CYX   291      79.507 101.956  99.667  1.00  0.00
ATOM   4580  SG  CYX   291      79.311  99.721  98.941  1.00  0.00
ATOM   4581  C   CYX   291      77.510 102.752 101.018  1.00  0.00
ATOM   4582  O   CYX   291      78.544 103.388 101.159  1.00  0.00
ATOM   4583  N   SER   292      76.342 103.164 101.491  1.00  0.00
ATOM   4584  H   SER   292      75.500 102.648 101.279  1.00  0.00
ATOM   4585  CA  SER   292      76.226 104.377 102.291  1.00  0.00
ATOM   4586  HA  SER   292      76.912 105.137 101.917  1.00  0.00
ATOM   4587  CB  SER   292      74.797 104.927 102.214  1.00  0.00
ATOM   4588  HB2 SER   292      74.492 104.956 101.168  1.00  0.00
ATOM   4589  HB3 SER   292      74.137 104.258 102.766  1.00  0.00
ATOM   4590  OG  SER   292      74.717 106.229 102.765  1.00  0.00
ATOM   4591  HG  SER   292      73.813 106.548 102.704  1.00  0.00
ATOM   4592  C   SER   292      76.603 104.062 103.734  1.00  0.00
ATOM   4593  O   SER   292      77.757 104.212 104.137  1.00  0.00
ATOM   4594  N   CYX   293      75.623 103.616 104.513  1.00  0.00
ATOM   4595  H   CYX   293      74.671 103.649 104.177  1.00  0.00
ATOM   4596  CA  CYX   293      75.858 103.165 105.879  1.00  0.00
ATOM   4597  HA  CYX   293      74.908 103.072 106.405  1.00  0.00
ATOM   4598  CB  CYX   293      76.555 101.802 105.884  1.00  0.00
ATOM   4599  HB2 CYX   293      77.224 101.732 105.027  1.00  0.00
ATOM   4600  HB3 CYX   293      77.130 101.691 106.803  1.00  0.00
ATOM   4601  SG  CYX   293      75.428 100.392 105.934  1.00  0.00
ATOM   4602  C   CYX   293      76.646 104.150 106.736  1.00  0.00
ATOM   4603  O   CYX   293      77.688 103.794 107.276  1.00  0.00
ATOM   4604  N   GLN   294      76.136 105.373 106.856  1.00  0.00
ATOM   4605  H   GLN   294      75.328 105.613 106.300  1.00  0.00
ATOM   4606  CA  GLN   294      76.691 106.390 107.745  1.00  0.00
ATOM   4607  HA  GLN   294      76.635 107.370 107.270  1.00  0.00
ATOM   4608  CB  GLN   294      75.905 106.435 109.048  1.00  0.00
ATOM   4609  HB2 GLN   294      76.494 105.904 109.796  1.00  0.00
ATOM   4610  HB3 GLN   294      75.817 107.483 109.333  1.00  0.00
ATOM   4611  CG  GLN   294      74.523 105.818 108.962  1.00  0.00
ATOM   4612  HG2 GLN   294      74.413 105.382 107.969  1.00  0.00
ATOM   4613  HG3 GLN   294      74.426 105.036 109.715  1.00  0.00
ATOM   4614  CD  GLN   294      73.422 106.826 109.170  1.00  0.00
ATOM   4615  OE1 GLN   294      73.667 107.941 109.626  1.00  0.00
ATOM   4616  NE2 GLN   294      72.192 106.433 108.856  1.00  0.00
ATOM   4617 HE21 GLN   294      71.416 107.068 108.976  1.00  0.00
ATOM   4618 HE22 GLN   294      72.039 105.501 108.499  1.00  0.00
ATOM   4619  C   GLN   294      78.145 106.135 108.091  1.00  0.00
ATOM   4620  O   GLN   294      78.911 105.586 107.295  1.00  0.00
ATOM   4621  N   GLU   295      78.531 106.549 109.291  1.00  0.00
ATOM   4622  H   GLU   295      77.928 107.128 109.857  1.00  0.00
ATOM   4623  CA  GLU   295      79.839 106.209 109.808  1.00  0.00
ATOM   4624  HA  GLU   295      80.271 105.412 109.202  1.00  0.00
ATOM   4625  CB  GLU   295      80.779 107.410 109.776  1.00  0.00
ATOM   4626  HB2 GLU   295      81.755 107.060 110.113  1.00  0.00
ATOM   4627  HB3 GLU   295      80.848 107.732 108.737  1.00  0.00
ATOM   4628  CG  GLU   295      80.337 108.573 110.636  1.00  0.00
ATOM   4629  HG2 GLU   295      79.426 108.991 110.206  1.00  0.00
ATOM   4630  HG3 GLU   295      80.125 108.190 111.634  1.00  0.00
ATOM   4631  CD  GLU   295      81.397 109.656 110.725  1.00  0.00
ATOM   4632  OE1 GLU   295      82.590 109.336 110.529  1.00  0.00
ATOM   4633  OE2 GLU   295      81.036 110.823 110.985  1.00  0.00
ATOM   4634  C   GLU   295      79.648 105.714 111.221  1.00  0.00
ATOM   4635  O   GLU   295      78.768 106.195 111.937  1.00  0.00
ATOM   4636  N   LYS   296      80.466 104.745 111.610  1.00  0.00
ATOM   4637  H   LYS   296      81.208 104.434 110.999  1.00  0.00
ATOM   4638  CA  LYS   296      80.282 104.056 112.878  1.00  0.00
ATOM   4639  HA  LYS   296      81.165 103.454 113.093  1.00  0.00
ATOM   4640  CB  LYS   296      80.073 105.045 114.028  1.00  0.00
ATOM   4641  HB2 LYS   296      79.590 105.929 113.612  1.00  0.00
ATOM   4642  HB3 LYS   296      79.404 104.571 114.746  1.00  0.00
ATOM   4643  CG  LYS   296      81.363 105.454 114.729  1.00  0.00
ATOM   4644  HG2 LYS   296      81.705 104.611 115.330  1.00  0.00
ATOM   4645  HG3 LYS   296      82.107 105.681 113.966  1.00  0.00
ATOM   4646  CD  LYS   296      81.168 106.667 115.623  1.00  0.00
ATOM   4647  HD2 LYS   296      80.253 106.538 116.201  1.00  0.00
ATOM   4648  HD3 LYS   296      82.017 106.747 116.302  1.00  0.00
ATOM   4649  CE  LYS   296      81.066 107.928 114.792  1.00  0.00
ATOM   4650  HE2 LYS   296      80.140 107.890 114.218  1.00  0.00
ATOM   4651  HE3 LYS   296      81.041 108.785 115.465  1.00  0.00
ATOM   4652  NZ  LYS   296      82.222 108.062 113.861  1.00  0.00
ATOM   4653  HZ1 LYS   296      82.245 107.268 113.237  1.00  0.00
ATOM   4654  HZ2 LYS   296      82.124 108.911 113.323  1.00  0.00
ATOM   4655  HZ3 LYS   296      83.080 108.098 114.393  1.00  0.00
ATOM   4656  C   LYS   296      79.107 103.096 112.743  1.00  0.00
ATOM   4657  O   LYS   296      78.730 102.410 113.697  1.00  0.00
ATOM   4658  N   TRP   297      78.541 103.061 111.543  1.00  0.00
ATOM   4659  H   TRP   297      78.787 103.760 110.857  1.00  0.00
ATOM   4660  CA  TRP   297      77.571 102.048 111.175  1.00  0.00
ATOM   4661  HA  TRP   297      77.167 101.585 112.075  1.00  0.00
ATOM   4662  CB  TRP   297      76.421 102.659 110.383  1.00  0.00
ATOM   4663  HB2 TRP   297      76.795 103.331 109.610  1.00  0.00
ATOM   4664  HB3 TRP   297      75.840 101.861 109.920  1.00  0.00
ATOM   4665  CG  TRP   297      75.472 103.451 111.213  1.00  0.00
ATOM   4666  CD1 TRP   297      75.769 104.514 112.010  1.00  0.00
ATOM   4667  HD1 TRP   297      76.815 104.816 112.054  1.00  0.00
ATOM   4668  NE1 TRP   297      74.629 104.993 112.610  1.00  0.00
ATOM   4669  HE1 TRP   297      74.581 105.771 113.253  1.00  0.00
ATOM   4670  CE2 TRP   297      73.568 104.239 112.197  1.00  0.00
ATOM   4671  CZ2 TRP   297      72.227 104.333 112.525  1.00  0.00
ATOM   4672  HZ2 TRP   297      71.915 105.115 113.218  1.00  0.00
ATOM   4673  CH2 TRP   297      71.374 103.433 111.955  1.00  0.00
ATOM   4674  HH2 TRP   297      70.310 103.480 112.186  1.00  0.00
ATOM   4675  CZ3 TRP   297      71.833 102.450 111.080  1.00  0.00
ATOM   4676  HZ3 TRP   297      71.143 101.734 110.634  1.00  0.00
ATOM   4677  CE3 TRP   297      73.167 102.353 110.753  1.00  0.00
ATOM   4678  HE3 TRP   297      73.474 101.565 110.066  1.00  0.00
ATOM   4679  CD2 TRP   297      74.061 103.259 111.316  1.00  0.00
ATOM   4680  C   TRP   297      78.280 101.010 110.327  1.00  0.00
ATOM   4681  O   TRP   297      79.185 101.342 109.571  1.00  0.00
ATOM   4682  N   VAL   298      77.873  99.757 110.455  1.00  0.00
ATOM   4683  H   VAL   298      77.124  99.518 111.089  1.00  0.00
ATOM   4684  CA  VAL   298      78.537  98.683 109.737  1.00  0.00
ATOM   4685  HA  VAL   298      79.370  99.035 109.129  1.00  0.00
ATOM   4686  CB  VAL   298      79.055  97.600 110.701  1.00  0.00
ATOM   4687  HB  VAL   298      80.128  97.735 110.837  1.00  0.00
ATOM   4688  CG1 VAL   298      78.362  97.696 112.041  1.00  0.00
ATOM   4689 HG11 VAL   298      77.289  97.561 111.906  1.00  0.00
ATOM   4690 HG12 VAL   298      78.745  96.921 112.705  1.00  0.00
ATOM   4691 HG13 VAL   298      78.552  98.676 112.480  1.00  0.00
ATOM   4692  CG2 VAL   298      78.898  96.217 110.095  1.00  0.00
ATOM   4693 HG21 VAL   298      79.466  96.160 109.166  1.00  0.00
ATOM   4694 HG22 VAL   298      79.271  95.469 110.794  1.00  0.00
ATOM   4695 HG23 VAL   298      77.845  96.028 109.889  1.00  0.00
ATOM   4696  C   VAL   298      77.603  98.077 108.716  1.00  0.00
ATOM   4697  O   VAL   298      76.449  97.795 109.020  1.00  0.00
ATOM   4698  N   GLY   299      78.102  97.891 107.498  1.00  0.00
ATOM   4699  H   GLY   299      79.065  98.130 107.310  1.00  0.00
ATOM   4700  CA  GLY   299      77.304  97.350 106.414  1.00  0.00
ATOM   4701  HA2 GLY   299      76.253  97.509 106.656  1.00  0.00
ATOM   4702  HA3 GLY   299      77.554  97.897 105.505  1.00  0.00
ATOM   4703  C   GLY   299      77.538  95.870 106.179  1.00  0.00
ATOM   4704  O   GLY   299      78.657  95.385 106.288  1.00  0.00
ATOM   4705  N   TYR   300      76.469  95.151 105.842  1.00  0.00
ATOM   4706  H   TYR   300      75.574  95.609 105.747  1.00  0.00
ATOM   4707  CA  TYR   300      76.535  93.715 105.623  1.00  0.00
ATOM   4708  HA  TYR   300      77.436  93.460 105.065  1.00  0.00
ATOM   4709  CB  TYR   300      76.572  92.992 106.968  1.00  0.00
ATOM   4710  HB2 TYR   300      77.446  93.352 107.510  1.00  0.00
ATOM   4711  HB3 TYR   300      75.667  93.308 107.487  1.00  0.00
ATOM   4712  CG  TYR   300      76.610  91.485 106.897  1.00  0.00
ATOM   4713  CD1 TYR   300      77.690  90.827 106.346  1.00  0.00
ATOM   4714  HD1 TYR   300      78.519  91.412 105.948  1.00  0.00
ATOM   4715  CE1 TYR   300      77.730  89.448 106.294  1.00  0.00
ATOM   4716  HE1 TYR   300      78.588  88.942 105.851  1.00  0.00
ATOM   4717  CZ  TYR   300      76.686  88.713 106.804  1.00  0.00
ATOM   4718  OH  TYR   300      76.725  87.337 106.750  1.00  0.00
ATOM   4719  HH  TYR   300      77.524  87.000 106.337  1.00  0.00
ATOM   4720  CE2 TYR   300      75.601  89.345 107.367  1.00  0.00
ATOM   4721  HE2 TYR   300      74.771  88.767 107.774  1.00  0.00
ATOM   4722  CD2 TYR   300      75.570  90.723 107.414  1.00  0.00
ATOM   4723  HD2 TYR   300      74.718  91.234 107.863  1.00  0.00
ATOM   4724  C   TYR   300      75.313  93.299 104.821  1.00  0.00
ATOM   4725  O   TYR   300      74.223  93.828 105.034  1.00  0.00
ATOM   4726  N   ARG   301      75.492  92.361 103.894  1.00  0.00
ATOM   4727  H   ARG   301      76.405  91.951 103.758  1.00  0.00
ATOM   4728  CA  ARG   301      74.404  91.932 103.021  1.00  0.00
ATOM   4729  HA  ARG   301      74.815  91.438 102.140  1.00  0.00
ATOM   4730  CB  ARG   301      73.475  90.949 103.745  1.00  0.00
ATOM   4731  HB2 ARG   301      72.900  91.537 104.461  1.00  0.00
ATOM   4732  HB3 ARG   301      72.804  90.543 102.988  1.00  0.00
ATOM   4733  CG  ARG   301      74.173  89.806 104.471  1.00  0.00
ATOM   4734  HG2 ARG   301      75.175  90.143 104.738  1.00  0.00
ATOM   4735  HG3 ARG   301      73.608  89.593 105.379  1.00  0.00
ATOM   4736  CD  ARG   301      74.270  88.546 103.628  1.00  0.00
ATOM   4737  HD2 ARG   301      73.296  88.336 103.187  1.00  0.00
ATOM   4738  HD3 ARG   301      75.001  88.702 102.835  1.00  0.00
ATOM   4739  NE  ARG   301      74.682  87.394 104.423  1.00  0.00
ATOM   4740  HE  ARG   301      75.661  87.145 104.405  1.00  0.00
ATOM   4741  CZ  ARG   301      73.852  86.659 105.162  1.00  0.00
ATOM   4742  NH1 ARG   301      72.561  86.957 105.205  1.00  0.00
ATOM   4743 HH11 ARG   301      72.209  87.742 104.676  1.00  0.00
ATOM   4744 HH12 ARG   301      71.935  86.397 105.766  1.00  0.00
ATOM   4745  NH2 ARG   301      74.312  85.629 105.857  1.00  0.00
ATOM   4746 HH21 ARG   301      75.296  85.401 105.826  1.00  0.00
ATOM   4747 HH22 ARG   301      73.677  85.076 106.415  1.00  0.00
ATOM   4748  C   ARG   301      73.603  93.138 102.528  1.00  0.00
ATOM   4749  O   ARG   301      72.375  93.093 102.447  1.00  0.00
ATOM   4750  N   CYX   302      74.309  94.220 102.223  1.00  0.00
ATOM   4751  H   CYX   302      75.292  94.234 102.456  1.00  0.00
ATOM   4752  CA  CYX   302      73.711  95.433 101.667  1.00  0.00
ATOM   4753  HA  CYX   302      74.490  96.170 101.472  1.00  0.00
ATOM   4754  CB  CYX   302      72.989  95.129 100.357  1.00  0.00
ATOM   4755  HB2 CYX   302      73.625  94.507  99.727  1.00  0.00
ATOM   4756  HB3 CYX   302      72.059  94.600 100.568  1.00  0.00
ATOM   4757  SG  CYX   302      72.428  96.610  99.499  1.00  0.00
ATOM   4758  C   CYX   302      72.774  96.175 102.622  1.00  0.00
ATOM   4759  O   CYX   302      72.003  97.039 102.197  1.00  0.00
ATOM   4760  N   ASN   303      72.837  95.800 103.903  1.00  0.00
ATOM   4761  H   ASN   303      73.394  95.002 104.173  1.00  0.00
ATOM   4762  CA  ASN   303      72.077  96.495 104.938  1.00  0.00
ATOM   4763  HA  ASN   303      71.416  97.231 104.481  1.00  0.00
ATOM   4764  CB  ASN   303      71.230  95.505 105.730  1.00  0.00
ATOM   4765  HB2 ASN   303      71.878  94.710 106.100  1.00  0.00
ATOM   4766  HB3 ASN   303      70.775  96.025 106.573  1.00  0.00
ATOM   4767  CG  ASN   303      70.137  94.887 104.900  1.00  0.00
ATOM   4768  OD1 ASN   303      69.587  95.528 104.001  1.00  0.00
ATOM   4769  ND2 ASN   303      69.807  93.636 105.193  1.00  0.00
ATOM   4770 HD21 ASN   303      69.080  93.172 104.667  1.00  0.00
ATOM   4771 HD22 ASN   303      70.285  93.153 105.940  1.00  0.00
ATOM   4772  C   ASN   303      73.008  97.246 105.873  1.00  0.00
ATOM   4773  O   ASN   303      74.164  96.878 106.010  1.00  0.00
ATOM   4774  N   CYX   304      72.507  98.290 106.522  1.00  0.00
ATOM   4775  H   CYX   304      71.545  98.565 106.388  1.00  0.00
ATOM   4776  CA  CYX   304      73.342  99.099 107.407  1.00  0.00
ATOM   4777  HA  CYX   304      74.384  98.791 107.316  1.00  0.00
ATOM   4778  CB  CYX   304      73.236 100.578 107.037  1.00  0.00
ATOM   4779  HB2 CYX   304      72.234 100.939 107.266  1.00  0.00
ATOM   4780  HB3 CYX   304      73.967 101.149 107.609  1.00  0.00
ATOM   4781  SG  CYX   304      73.587 100.928 105.313  1.00  0.00
ATOM   4782  C   CYX   304      72.967  98.914 108.869  1.00  0.00
ATOM   4783  O   CYX   304      71.959  99.435 109.328  1.00  0.00
ATOM   4784  N   TYR   305      73.796  98.184 109.600  1.00  0.00
ATOM   4785  H   TYR   305      74.621  97.778 109.182  1.00  0.00
ATOM   4786  CA  TYR   305      73.524  97.903 111.000  1.00  0.00
ATOM   4787  HA  TYR   305      72.460  98.021 111.203  1.00  0.00
ATOM   4788  CB  TYR   305      73.927  96.477 111.337  1.00  0.00
ATOM   4789  HB2 TYR   305      75.004  96.397 111.188  1.00  0.00
ATOM   4790  HB3 TYR   305      73.693  96.310 112.389  1.00  0.00
ATOM   4791  CG  TYR   305      73.227  95.443 110.498  1.00  0.00
ATOM   4792  CD1 TYR   305      71.940  95.036 110.800  1.00  0.00
ATOM   4793  HD1 TYR   305      71.435  95.477 111.659  1.00  0.00
ATOM   4794  CE1 TYR   305      71.297  94.090 110.035  1.00  0.00
ATOM   4795  HE1 TYR   305      70.282  93.779 110.280  1.00  0.00
ATOM   4796  CZ  TYR   305      71.945  93.535 108.953  1.00  0.00
ATOM   4797  OH  TYR   305      71.317  92.586 108.181  1.00  0.00
ATOM   4798  HH  TYR   305      70.429  92.383 108.484  1.00  0.00
ATOM   4799  CE2 TYR   305      73.224  93.925 108.636  1.00  0.00
ATOM   4800  HE2 TYR   305      73.737  93.486 107.781  1.00  0.00
ATOM   4801  CD2 TYR   305      73.857  94.876 109.405  1.00  0.00
ATOM   4802  HD2 TYR   305      74.870  95.193 109.156  1.00  0.00
ATOM   4803  C   TYR   305      74.249  98.873 111.916  1.00  0.00
ATOM   4804  O   TYR   305      75.208  99.520 111.511  1.00  0.00
ATOM   4805  N   PHE   306      73.787  98.956 113.158  1.00  0.00
ATOM   4806  H   PHE   306      72.954  98.446 113.414  1.00  0.00
ATOM   4807  CA  PHE   306      74.414  99.802 114.163  1.00  0.00
ATOM   4808  HA  PHE   306      75.470  99.936 113.930  1.00  0.00
ATOM   4809  CB  PHE   306      73.743 101.174 114.191  1.00  0.00
ATOM   4810  HB2 PHE   306      74.051 101.762 113.326  1.00  0.00
ATOM   4811  HB3 PHE   306      72.660 101.055 114.182  1.00  0.00
ATOM   4812  CG  PHE   306      74.077 101.994 115.410  1.00  0.00
ATOM   4813  CD1 PHE   306      75.389 102.307 115.716  1.00  0.00
ATOM   4814  HD1 PHE   306      76.189 101.948 115.069  1.00  0.00
ATOM   4815  CE1 PHE   306      75.688 103.063 116.824  1.00  0.00
ATOM   4816  HE1 PHE   306      76.727 103.303 117.049  1.00  0.00
ATOM   4817  CZ  PHE   306      74.685 103.516 117.646  1.00  0.00
ATOM   4818  HZ  PHE   306      74.927 104.113 118.525  1.00  0.00
ATOM   4819  CE2 PHE   306      73.376 103.216 117.359  1.00  0.00
ATOM   4820  HE2 PHE   306      72.576 103.576 118.006  1.00  0.00
ATOM   4821  CD2 PHE   306      73.076 102.457 116.248  1.00  0.00
ATOM   4822  HD2 PHE   306      72.039 102.213 116.018  1.00  0.00
ATOM   4823  C   PHE   306      74.353  99.168 115.553  1.00  0.00
ATOM   4824  O   PHE   306      73.428  99.414 116.320  1.00  0.00
ATOM   4825  N   ILE   307      75.344  98.346 115.872  1.00  0.00
ATOM   4826  H   ILE   307      76.090  98.162 115.217  1.00  0.00
ATOM   4827  CA  ILE   307      75.425  97.749 117.191  1.00  0.00
ATOM   4828  HA  ILE   307      74.487  97.286 117.498  1.00  0.00
ATOM   4829  CB  ILE   307      76.538  96.721 117.246  1.00  0.00
ATOM   4830  HB  ILE   307      77.458  97.206 117.571  1.00  0.00
ATOM   4831  CG2 ILE   307      76.181  95.628 118.210  1.00  0.00
ATOM   4832 HG21 ILE   307      75.261  95.142 117.885  1.00  0.00
ATOM   4833 HG22 ILE   307      76.986  94.894 118.243  1.00  0.00
ATOM   4834 HG23 ILE   307      76.036  96.052 119.204  1.00  0.00
ATOM   4835  CG1 ILE   307      76.838  96.186 115.849  1.00  0.00
ATOM   4836 HG12 ILE   307      76.948  97.046 115.188  1.00  0.00
ATOM   4837 HG13 ILE   307      77.784  95.647 115.903  1.00  0.00
ATOM   4838  CD1 ILE   307      75.797  95.295 115.323  1.00  0.00
ATOM   4839 HD11 ILE   307      74.851  95.834 115.268  1.00  0.00
ATOM   4840 HD12 ILE   307      76.079  94.954 114.327  1.00  0.00
ATOM   4841 HD13 ILE   307      75.687  94.435 115.983  1.00  0.00
ATOM   4842  C   ILE   307      75.787  98.824 118.195  1.00  0.00
ATOM   4843  O   ILE   307      76.857  99.417 118.106  1.00  0.00
ATOM   4844  N   SER   308      74.911  99.087 119.151  1.00  0.00
ATOM   4845  H   SER   308      74.024  98.607 119.205  1.00  0.00
ATOM   4846  CA  SER   308      75.196 100.116 120.131  1.00  0.00
ATOM   4847  HA  SER   308      75.806 100.897 119.678  1.00  0.00
ATOM   4848  CB  SER   308      73.905 100.742 120.643  1.00  0.00
ATOM   4849  HB2 SER   308      74.105 101.772 120.940  1.00  0.00
ATOM   4850  HB3 SER   308      73.166 100.732 119.842  1.00  0.00
ATOM   4851  OG  SER   308      73.408 100.022 121.750  1.00  0.00
ATOM   4852  HG  SER   308      72.596 100.430 122.059  1.00  0.00
ATOM   4853  C   SER   308      75.990  99.552 121.305  1.00  0.00
ATOM   4854  O   SER   308      76.150  98.338 121.431  1.00  0.00
ATOM   4855  N   SER   309      76.511 100.446 122.141  1.00  0.00
ATOM   4856  H   SER   309      76.540 101.419 121.873  1.00  0.00
ATOM   4857  CA  SER   309      77.076 100.067 123.428  1.00  0.00
ATOM   4858  HA  SER   309      76.944  98.995 123.574  1.00  0.00
ATOM   4859  CB  SER   309      78.568 100.392 123.513  1.00  0.00
ATOM   4860  HB2 SER   309      78.805 101.134 122.751  1.00  0.00
ATOM   4861  HB3 SER   309      78.777 100.806 124.499  1.00  0.00
ATOM   4862  OG  SER   309      79.363  99.231 123.308  1.00  0.00
ATOM   4863  HG  SER   309      80.292  99.465 123.367  1.00  0.00
ATOM   4864  C   SER   309      76.302 100.817 124.489  1.00  0.00
ATOM   4865  O   SER   309      76.082 100.322 125.590  1.00  0.00
ATOM   4866  N   GLU   310      75.895 102.026 124.128  1.00  0.00
ATOM   4867  H   GLU   310      76.271 102.418 123.277  1.00  0.00
ATOM   4868  CA  GLU   310      74.959 102.827 124.902  1.00  0.00
ATOM   4869  HA  GLU   310      75.431 103.203 125.810  1.00  0.00
ATOM   4870  CB  GLU   310      74.516 104.028 124.044  1.00  0.00
ATOM   4871  HB2 GLU   310      73.958 103.622 123.200  1.00  0.00
ATOM   4872  HB3 GLU   310      73.850 104.628 124.664  1.00  0.00
ATOM   4873  CG  GLU   310      75.683 104.925 123.514  1.00  0.00
ATOM   4874  HG2 GLU   310      75.261 105.900 123.270  1.00  0.00
ATOM   4875  HG3 GLU   310      76.376 105.028 124.349  1.00  0.00
ATOM   4876  CD  GLU   310      76.438 104.368 122.283  1.00  0.00
ATOM   4877  OE1 GLU   310      75.850 103.586 121.512  1.00  0.00
ATOM   4878  OE2 GLU   310      77.619 104.732 122.073  1.00  0.00
ATOM   4879  C   GLU   310      73.757 101.966 125.300  1.00  0.00
ATOM   4880  O   GLU   310      73.323 101.126 124.520  1.00  0.00
ATOM   4881  N   GLN   311      73.226 102.155 126.506  1.00  0.00
ATOM   4882  H   GLN   311      73.616 102.838 127.140  1.00  0.00
ATOM   4883  CA  GLN   311      72.108 101.320 126.980  1.00  0.00
ATOM   4884  HA  GLN   311      71.790 100.650 126.182  1.00  0.00
ATOM   4885  CB  GLN   311      72.525 100.478 128.188  1.00  0.00
ATOM   4886  HB2 GLN   311      73.240 101.072 128.757  1.00  0.00
ATOM   4887  HB3 GLN   311      71.629 100.318 128.787  1.00  0.00
ATOM   4888  CG  GLN   311      73.144  99.142 127.840  1.00  0.00
ATOM   4889  HG2 GLN   311      72.460  98.582 127.203  1.00  0.00
ATOM   4890  HG3 GLN   311      74.075  99.322 127.303  1.00  0.00
ATOM   4891  CD  GLN   311      73.448  98.313 129.069  1.00  0.00
ATOM   4892  OE1 GLN   311      74.495  97.673 129.158  1.00  0.00
ATOM   4893  NE2 GLN   311      72.534  98.329 130.034  1.00  0.00
ATOM   4894 HE21 GLN   311      72.685  97.794 130.877  1.00  0.00
ATOM   4895 HE22 GLN   311      71.693  98.876 129.920  1.00  0.00
ATOM   4896  C   GLN   311      70.840 102.093 127.339  1.00  0.00
ATOM   4897  O   GLN   311      70.854 102.943 128.219  1.00  0.00
ATOM   4898  N   LYS   312      69.741 101.767 126.675  1.00  0.00
ATOM   4899  H   LYS   312      69.761 101.019 125.996  1.00  0.00
ATOM   4900  CA  LYS   312      68.487 102.476 126.884  1.00  0.00
ATOM   4901  HA  LYS   312      68.526 103.044 127.814  1.00  0.00
ATOM   4902  CB  LYS   312      68.245 103.447 125.728  1.00  0.00
ATOM   4903  HB2 LYS   312      67.967 102.849 124.860  1.00  0.00
ATOM   4904  HB3 LYS   312      67.407 104.083 126.014  1.00  0.00
ATOM   4905  CG  LYS   312      69.442 104.312 125.383  1.00  0.00
ATOM   4906  HG2 LYS   312      70.343 103.707 125.483  1.00  0.00
ATOM   4907  HG3 LYS   312      69.340 104.643 124.349  1.00  0.00
ATOM   4908  CD  LYS   312      69.542 105.521 126.293  1.00  0.00
ATOM   4909  HD2 LYS   312      69.338 105.209 127.317  1.00  0.00
ATOM   4910  HD3 LYS   312      70.552 105.926 126.232  1.00  0.00
ATOM   4911  CE  LYS   312      68.543 106.588 125.880  1.00  0.00
ATOM   4912  HE2 LYS   312      68.594 106.705 124.797  1.00  0.00
ATOM   4913  HE3 LYS   312      67.545 106.251 126.162  1.00  0.00
ATOM   4914  NZ  LYS   312      68.828 107.894 126.533  1.00  0.00
ATOM   4915  HZ1 LYS   312      69.752 108.207 126.271  1.00  0.00
ATOM   4916  HZ2 LYS   312      68.145 108.576 126.235  1.00  0.00
ATOM   4917  HZ3 LYS   312      68.780 107.786 127.536  1.00  0.00
ATOM   4918  C   LYS   312      67.350 101.475 126.968  1.00  0.00
ATOM   4919  O   LYS   312      67.554 100.288 126.721  1.00  0.00
ATOM   4920  N   THR   313      66.154 101.951 127.310  1.00  0.00
ATOM   4921  H   THR   313      66.051 102.918 127.581  1.00  0.00
ATOM   4922  CA  THR   313      64.974 101.087 127.359  1.00  0.00
ATOM   4923  HA  THR   313      65.264 100.151 127.836  1.00  0.00
ATOM   4924  CB  THR   313      63.836 101.716 128.168  1.00  0.00
ATOM   4925  HB  THR   313      64.049 101.601 129.231  1.00  0.00
ATOM   4926  CG2 THR   313      63.707 103.162 127.842  1.00  0.00
ATOM   4927 HG21 THR   313      63.493 103.278 126.779  1.00  0.00
ATOM   4928 HG22 THR   313      62.894 103.595 128.425  1.00  0.00
ATOM   4929 HG23 THR   313      64.639 103.674 128.083  1.00  0.00
ATOM   4930  OG1 THR   313      62.599 101.079 127.830  1.00  0.00
ATOM   4931  HG1 THR   313      61.886 101.474 128.338  1.00  0.00
ATOM   4932  C   THR   313      64.477 100.762 125.956  1.00  0.00
ATOM   4933  O   THR   313      65.123 101.107 124.978  1.00  0.00
ATOM   4934  N   TRP   314      63.337 100.088 125.855  1.00  0.00
ATOM   4935  H   TRP   314      62.849  99.782 126.684  1.00  0.00
ATOM   4936  CA  TRP   314      62.797  99.706 124.553  1.00  0.00
ATOM   4937  HA  TRP   314      63.604  99.342 123.917  1.00  0.00
ATOM   4938  CB  TRP   314      61.751  98.603 124.692  1.00  0.00
ATOM   4939  HB2 TRP   314      62.059  97.879 125.446  1.00  0.00
ATOM   4940  HB3 TRP   314      60.788  99.031 124.971  1.00  0.00
ATOM   4941  CG  TRP   314      61.527  97.835 123.428  1.00  0.00
ATOM   4942  CD1 TRP   314      62.342  96.891 122.898  1.00  0.00
ATOM   4943  HD1 TRP   314      63.257  96.671 123.447  1.00  0.00
ATOM   4944  NE1 TRP   314      61.809  96.400 121.734  1.00  0.00
ATOM   4945  HE1 TRP   314      62.224  95.689 121.149  1.00  0.00
ATOM   4946  CE2 TRP   314      60.621  97.035 121.491  1.00  0.00
ATOM   4947  CZ2 TRP   314      59.723  96.885 120.440  1.00  0.00
ATOM   4948  HZ2 TRP   314      59.950  96.163 119.655  1.00  0.00
ATOM   4949  CH2 TRP   314      58.602  97.662 120.461  1.00  0.00
ATOM   4950  HH2 TRP   314      57.871  97.568 119.658  1.00  0.00
ATOM   4951  CZ3 TRP   314      58.365  98.577 121.488  1.00  0.00
ATOM   4952  HZ3 TRP   314      57.466  99.193 121.491  1.00  0.00
ATOM   4953  CE3 TRP   314      59.255  98.730 122.524  1.00  0.00
ATOM   4954  HE3 TRP   314      59.027  99.465 123.296  1.00  0.00
ATOM   4955  CD2 TRP   314      60.409  97.946 122.538  1.00  0.00
ATOM   4956  C   TRP   314      62.205 100.898 123.819  1.00  0.00
ATOM   4957  O   TRP   314      62.704 101.290 122.765  1.00  0.00
ATOM   4958  N   ASN   315      61.139 101.474 124.369  1.00  0.00
ATOM   4959  H   ASN   315      60.675 101.063 125.166  1.00  0.00
ATOM   4960  CA  ASN   315      60.537 102.646 123.748  1.00  0.00
ATOM   4961  HA  ASN   315      60.144 102.366 122.771  1.00  0.00
ATOM   4962  CB  ASN   315      59.390 103.225 124.591  1.00  0.00
ATOM   4963  HB2 ASN   315      59.026 104.131 124.106  1.00  0.00
ATOM   4964  HB3 ASN   315      58.587 102.489 124.634  1.00  0.00
ATOM   4965  CG  ASN   315      59.812 103.572 126.021  1.00  0.00
ATOM   4966  OD1 ASN   315      60.983 103.458 126.379  1.00  0.00
ATOM   4967  ND2 ASN   315      58.853 103.998 126.840  1.00  0.00
ATOM   4968 HD21 ASN   315      59.079 104.240 127.794  1.00  0.00
ATOM   4969 HD22 ASN   315      57.904 104.077 126.503  1.00  0.00
ATOM   4970  C   ASN   315      61.600 103.700 123.429  1.00  0.00
ATOM   4971  O   ASN   315      61.484 104.410 122.444  1.00  0.00
ATOM   4972  N   GLU   316      62.646 103.784 124.246  1.00  0.00
ATOM   4973  H   GLU   316      62.679 103.229 125.089  1.00  0.00
ATOM   4974  CA  GLU   316      63.746 104.714 123.983  1.00  0.00
ATOM   4975  HA  GLU   316      63.341 105.710 123.805  1.00  0.00
ATOM   4976  CB  GLU   316      64.718 104.784 125.170  1.00  0.00
ATOM   4977  HB2 GLU   316      64.687 103.808 125.655  1.00  0.00
ATOM   4978  HB3 GLU   316      65.710 104.949 124.750  1.00  0.00
ATOM   4979  CG  GLU   316      64.413 105.875 126.200  1.00  0.00
ATOM   4980  HG2 GLU   316      64.559 106.839 125.712  1.00  0.00
ATOM   4981  HG3 GLU   316      63.369 105.772 126.495  1.00  0.00
ATOM   4982  CD  GLU   316      65.302 105.792 127.439  1.00  0.00
ATOM   4983  OE1 GLU   316      66.046 104.796 127.581  1.00  0.00
ATOM   4984  OE2 GLU   316      65.259 106.719 128.275  1.00  0.00
ATOM   4985  C   GLU   316      64.510 104.326 122.724  1.00  0.00
ATOM   4986  O   GLU   316      64.717 105.146 121.837  1.00  0.00
ATOM   4987  N   SER   317      64.935 103.068 122.659  1.00  0.00
ATOM   4988  H   SER   317      64.726 102.433 123.416  1.00  0.00
ATOM   4989  CA  SER   317      65.705 102.570 121.536  1.00  0.00
ATOM   4990  HA  SER   317      66.613 103.161 121.415  1.00  0.00
ATOM   4991  CB  SER   317      66.099 101.115 121.773  1.00  0.00
ATOM   4992  HB2 SER   317      65.206 100.537 122.012  1.00  0.00
ATOM   4993  HB3 SER   317      66.558 100.717 120.868  1.00  0.00
ATOM   4994  OG  SER   317      67.015 101.028 122.842  1.00  0.00
ATOM   4995  HG  SER   317      67.256 100.110 122.983  1.00  0.00
ATOM   4996  C   SER   317      64.887 102.668 120.270  1.00  0.00
ATOM   4997  O   SER   317      65.384 103.055 119.213  1.00  0.00
ATOM   4998  N   ARG   318      63.621 102.300 120.393  1.00  0.00
ATOM   4999  H   ARG   318      63.297 101.909 121.266  1.00  0.00
ATOM   5000  CA  ARG   318      62.683 102.390 119.288  1.00  0.00
ATOM   5001  HA  ARG   318      62.934 101.667 118.511  1.00  0.00
ATOM   5002  CB  ARG   318      61.282 102.082 119.806  1.00  0.00
ATOM   5003  HB2 ARG   318      61.368 101.158 120.378  1.00  0.00
ATOM   5004  HB3 ARG   318      61.022 102.901 120.477  1.00  0.00
ATOM   5005  CG  ARG   318      60.202 101.927 118.758  1.00  0.00
ATOM   5006  HG2 ARG   318      59.837 102.911 118.463  1.00  0.00
ATOM   5007  HG3 ARG   318      60.611 101.415 117.887  1.00  0.00
ATOM   5008  CD  ARG   318      59.052 101.111 119.333  1.00  0.00
ATOM   5009  HD2 ARG   318      59.056 100.126 118.866  1.00  0.00
ATOM   5010  HD3 ARG   318      59.204 101.004 120.407  1.00  0.00
ATOM   5011  NE  ARG   318      57.753 101.731 119.105  1.00  0.00
ATOM   5012  HE  ARG   318      57.252 101.492 118.261  1.00  0.00
ATOM   5013  CZ  ARG   318      57.196 102.588 119.950  1.00  0.00
ATOM   5014  NH1 ARG   318      57.832 102.921 121.068  1.00  0.00
ATOM   5015 HH11 ARG   318      58.737 102.520 121.269  1.00  0.00
ATOM   5016 HH12 ARG   318      57.408 103.574 121.711  1.00  0.00
ATOM   5017  NH2 ARG   318      56.007 103.118 119.681  1.00  0.00
ATOM   5018 HH21 ARG   318      55.526 102.866 118.829  1.00  0.00
ATOM   5019 HH22 ARG   318      55.590 103.770 120.330  1.00  0.00
ATOM   5020  C   ARG   318      62.765 103.778 118.665  1.00  0.00
ATOM   5021  O   ARG   318      62.943 103.909 117.463  1.00  0.00
ATOM   5022  N   HID   319      62.669 104.812 119.497  1.00  0.00
ATOM   5023  H   HID   319      62.522 104.651 120.483  1.00  0.00
ATOM   5024  CA  HID   319      62.678 106.192 119.014  1.00  0.00
ATOM   5025  HA  HID   319      62.002 106.286 118.164  1.00  0.00
ATOM   5026  CB  HID   319      62.222 107.157 120.110  1.00  0.00
ATOM   5027  HB2 HID   319      62.687 106.896 121.061  1.00  0.00
ATOM   5028  HB3 HID   319      62.492 108.179 119.843  1.00  0.00
ATOM   5029  CG  HID   319      60.743 107.151 120.340  1.00  0.00
ATOM   5030  ND1 HID   319      59.868 107.906 119.589  1.00  0.00
ATOM   5031  HD1 HID   319      60.142 108.516 118.832  1.00  0.00
ATOM   5032  CE1 HID   319      58.633 107.703 120.015  1.00  0.00
ATOM   5033  HE1 HID   319      57.793 108.213 119.544  1.00  0.00
ATOM   5034  NE2 HID   319      58.674 106.844 121.017  1.00  0.00
ATOM   5035  CD2 HID   319      59.981 106.482 121.242  1.00  0.00
ATOM   5036  HD2 HID   319      60.222 105.775 122.036  1.00  0.00
ATOM   5037  C   HID   319      64.038 106.610 118.469  1.00  0.00
ATOM   5038  O   HID   319      64.119 107.287 117.449  1.00  0.00
ATOM   5039  N   LEU   320      65.104 106.214 119.155  1.00  0.00
ATOM   5040  H   LEU   320      65.001 105.717 120.028  1.00  0.00
ATOM   5041  CA  LEU   320      66.452 106.501 118.678  1.00  0.00
ATOM   5042  HA  LEU   320      66.606 107.579 118.644  1.00  0.00
ATOM   5043  CB  LEU   320      67.496 105.889 119.602  1.00  0.00
ATOM   5044  HB2 LEU   320      67.273 104.822 119.617  1.00  0.00
ATOM   5045  HB3 LEU   320      68.464 106.050 119.127  1.00  0.00
ATOM   5046  CG  LEU   320      67.537 106.416 121.022  1.00  0.00
ATOM   5047  HG  LEU   320      66.774 105.924 121.625  1.00  0.00
ATOM   5048  CD1 LEU   320      68.896 106.124 121.598  1.00  0.00
ATOM   5049 HD11 LEU   320      69.660 106.616 120.996  1.00  0.00
ATOM   5050 HD12 LEU   320      68.945 106.496 122.621  1.00  0.00
ATOM   5051 HD13 LEU   320      69.069 105.048 121.595  1.00  0.00
ATOM   5052  CD2 LEU   320      67.266 107.902 121.012  1.00  0.00
ATOM   5053 HD21 LEU   320      66.282 108.090 120.582  1.00  0.00
ATOM   5054 HD22 LEU   320      67.295 108.284 122.032  1.00  0.00
ATOM   5055 HD23 LEU   320      68.025 108.406 120.414  1.00  0.00
ATOM   5056  C   LEU   320      66.660 105.952 117.278  1.00  0.00
ATOM   5057  O   LEU   320      67.244 106.610 116.425  1.00  0.00
ATOM   5058  N   CYX   321      66.202 104.730 117.051  1.00  0.00
ATOM   5059  H   CYX   321      65.777 104.190 117.792  1.00  0.00
ATOM   5060  CA  CYX   321      66.354 104.110 115.748  1.00  0.00
ATOM   5061  HA  CYX   321      67.402 104.134 115.448  1.00  0.00
ATOM   5062  CB  CYX   321      65.892 102.655 115.790  1.00  0.00
ATOM   5063  HB2 CYX   321      65.010 102.571 116.425  1.00  0.00
ATOM   5064  HB3 CYX   321      65.646 102.322 114.782  1.00  0.00
ATOM   5065  SG  CYX   321      67.138 101.525 116.423  1.00  0.00
ATOM   5066  C   CYX   321      65.579 104.891 114.697  1.00  0.00
ATOM   5067  O   CYX   321      66.001 104.987 113.549  1.00  0.00
ATOM   5068  N   ALA   322      64.449 105.454 115.108  1.00  0.00
ATOM   5069  H   ALA   322      64.132 105.308 116.056  1.00  0.00
ATOM   5070  CA  ALA   322      63.616 106.242 114.217  1.00  0.00
ATOM   5071  HA  ALA   322      63.398 105.657 113.324  1.00  0.00
ATOM   5072  CB  ALA   322      62.309 106.599 114.893  1.00  0.00
ATOM   5073  HB1 ALA   322      62.511 107.193 115.785  1.00  0.00
ATOM   5074  HB2 ALA   322      61.689 107.175 114.206  1.00  0.00
ATOM   5075  HB3 ALA   322      61.785 105.686 115.176  1.00  0.00
ATOM   5076  C   ALA   322      64.334 107.502 113.775  1.00  0.00
ATOM   5077  O   ALA   322      64.406 107.802 112.586  1.00  0.00
ATOM   5078  N   SER   323      64.864 108.247 114.738  1.00  0.00
ATOM   5079  H   SER   323      64.704 108.028 115.711  1.00  0.00
ATOM   5080  CA  SER   323      65.579 109.469 114.416  1.00  0.00
ATOM   5081  HA  SER   323      64.910 110.156 113.898  1.00  0.00
ATOM   5082  CB  SER   323      66.097 110.153 115.683  1.00  0.00
ATOM   5083  HB2 SER   323      66.779 110.951 115.389  1.00  0.00
ATOM   5084  HB3 SER   323      65.247 110.580 116.215  1.00  0.00
ATOM   5085  OG  SER   323      66.775 109.242 116.530  1.00  0.00
ATOM   5086  HG  SER   323      67.086 109.703 117.313  1.00  0.00
ATOM   5087  C   SER   323      66.698 109.226 113.401  1.00  0.00
ATOM   5088  O   SER   323      66.824 109.981 112.440  1.00  0.00
ATOM   5089  N   GLN   324      67.491 108.176 113.602  1.00  0.00
ATOM   5090  H   GLN   324      67.363 107.609 114.428  1.00  0.00
ATOM   5091  CA  GLN   324      68.559 107.814 112.671  1.00  0.00
ATOM   5092  HA  GLN   324      69.179 108.687 112.469  1.00  0.00
ATOM   5093  CB  GLN   324      69.442 106.714 113.255  1.00  0.00
ATOM   5094  HB2 GLN   324      68.905 105.776 113.112  1.00  0.00
ATOM   5095  HB3 GLN   324      70.356 106.702 112.662  1.00  0.00
ATOM   5096  CG  GLN   324      69.792 106.876 114.716  1.00  0.00
ATOM   5097  HG2 GLN   324      68.891 107.149 115.266  1.00  0.00
ATOM   5098  HG3 GLN   324      70.171 105.925 115.089  1.00  0.00
ATOM   5099  CD  GLN   324      70.840 107.938 114.949  1.00  0.00
ATOM   5100  OE1 GLN   324      71.932 107.650 115.449  1.00  0.00
ATOM   5101  NE2 GLN   324      70.518 109.178 114.584  1.00  0.00
ATOM   5102 HE21 GLN   324      71.181 109.928 114.717  1.00  0.00
ATOM   5103 HE22 GLN   324      69.612 109.362 114.176  1.00  0.00
ATOM   5104  C   GLN   324      67.991 107.318 111.349  1.00  0.00
ATOM   5105  O   GLN   324      68.731 106.894 110.468  1.00  0.00
ATOM   5106  N   LYS   325      66.670 107.365 111.223  1.00  0.00
ATOM   5107  H   LYS   325      66.113 107.635 112.021  1.00  0.00
ATOM   5108  CA  LYS   325      65.978 106.908 110.017  1.00  0.00
ATOM   5109  HA  LYS   325      64.903 106.894 110.199  1.00  0.00
ATOM   5110  CB  LYS   325      66.261 107.835 108.828  1.00  0.00
ATOM   5111  HB2 LYS   325      67.290 108.183 108.920  1.00  0.00
ATOM   5112  HB3 LYS   325      66.157 107.244 107.918  1.00  0.00
ATOM   5113  CG  LYS   325      65.318 109.042 108.763  1.00  0.00
ATOM   5114  HG2 LYS   325      64.402 108.725 108.264  1.00  0.00
ATOM   5115  HG3 LYS   325      65.089 109.343 109.785  1.00  0.00
ATOM   5116  CD  LYS   325      65.924 110.222 108.010  1.00  0.00
ATOM   5117  HD2 LYS   325      65.149 110.979 107.887  1.00  0.00
ATOM   5118  HD3 LYS   325      66.735 110.628 108.614  1.00  0.00
ATOM   5119  CE  LYS   325      66.461 109.821 106.645  1.00  0.00
ATOM   5120  HE2 LYS   325      65.815 109.040 106.244  1.00  0.00
ATOM   5121  HE3 LYS   325      66.420 110.695 105.995  1.00  0.00
ATOM   5122  NZ  LYS   325      67.865 109.318 106.714  1.00  0.00
ATOM   5123  HZ1 LYS   325      67.903 108.508 107.316  1.00  0.00
ATOM   5124  HZ2 LYS   325      68.178 109.065 105.788  1.00  0.00
ATOM   5125  HZ3 LYS   325      68.464 110.041 107.086  1.00  0.00
ATOM   5126  C   LYS   325      66.280 105.448 109.683  1.00  0.00
ATOM   5127  O   LYS   325      66.746 105.125 108.595  1.00  0.00
ATOM   5128  N   SER   326      65.993 104.584 110.651  1.00  0.00
ATOM   5129  H   SER   326      65.618 104.951 111.514  1.00  0.00
ATOM   5130  CA  SER   326      66.165 103.146 110.531  1.00  0.00
ATOM   5131  HA  SER   326      65.982 102.836 109.502  1.00  0.00
ATOM   5132  CB  SER   326      67.581 102.747 110.914  1.00  0.00
ATOM   5133  HB2 SER   326      67.709 101.676 110.757  1.00  0.00
ATOM   5134  HB3 SER   326      68.290 103.292 110.291  1.00  0.00
ATOM   5135  OG  SER   326      67.815 103.055 112.275  1.00  0.00
ATOM   5136  HG  SER   326      68.710 102.801 112.511  1.00  0.00
ATOM   5137  C   SER   326      65.192 102.466 111.486  1.00  0.00
ATOM   5138  O   SER   326      64.434 103.133 112.186  1.00  0.00
ATOM   5139  N   SER   327      65.224 101.143 111.530  1.00  0.00
ATOM   5140  H   SER   327      65.864 100.626 110.944  1.00  0.00
ATOM   5141  CA  SER   327      64.323 100.395 112.396  1.00  0.00
ATOM   5142  HA  SER   327      63.623 101.077 112.879  1.00  0.00
ATOM   5143  CB  SER   327      63.530  99.376 111.585  1.00  0.00
ATOM   5144  HB2 SER   327      64.219  98.815 110.954  1.00  0.00
ATOM   5145  HB3 SER   327      63.028  98.693 112.271  1.00  0.00
ATOM   5146  OG  SER   327      62.571 100.019 110.777  1.00  0.00
ATOM   5147  HG  SER   327      62.083  99.362 110.275  1.00  0.00
ATOM   5148  C   SER   327      65.063  99.665 113.503  1.00  0.00
ATOM   5149  O   SER   327      66.223  99.284 113.352  1.00  0.00
ATOM   5150  N   LEU   328      64.374  99.471 114.619  1.00  0.00
ATOM   5151  H   LEU   328      63.497  99.948 114.771  1.00  0.00
ATOM   5152  CA  LEU   328      64.854  98.566 115.649  1.00  0.00
ATOM   5153  HA  LEU   328      65.810  98.919 116.036  1.00  0.00
ATOM   5154  CB  LEU   328      63.858  98.496 116.802  1.00  0.00
ATOM   5155  HB2 LEU   328      63.483  99.514 116.909  1.00  0.00
ATOM   5156  HB3 LEU   328      63.048  97.843 116.479  1.00  0.00
ATOM   5157  CG  LEU   328      64.397  98.011 118.140  1.00  0.00
ATOM   5158  HG  LEU   328      64.349  96.923 118.172  1.00  0.00
ATOM   5159  CD1 LEU   328      65.820  98.454 118.314  1.00  0.00
ATOM   5160 HD11 LEU   328      65.869  99.542 118.282  1.00  0.00
ATOM   5161 HD12 LEU   328      66.196  98.102 119.275  1.00  0.00
ATOM   5162 HD13 LEU   328      66.431  98.040 117.512  1.00  0.00
ATOM   5163  CD2 LEU   328      63.542  98.559 119.247  1.00  0.00
ATOM   5164 HD21 LEU   328      62.516  98.213 119.120  1.00  0.00
ATOM   5165 HD22 LEU   328      63.925  98.214 120.207  1.00  0.00
ATOM   5166 HD23 LEU   328      63.564  99.648 119.218  1.00  0.00
ATOM   5167  C   LEU   328      64.991  97.210 114.981  1.00  0.00
ATOM   5168  O   LEU   328      64.087  96.767 114.277  1.00  0.00
ATOM   5169  N   LEU   329      66.127  96.559 115.193  1.00  0.00
ATOM   5170  H   LEU   329      66.813  96.936 115.832  1.00  0.00
ATOM   5171  CA  LEU   329      66.461  95.345 114.458  1.00  0.00
ATOM   5172  HA  LEU   329      66.785  95.602 113.450  1.00  0.00
ATOM   5173  CB  LEU   329      67.589  94.589 115.155  1.00  0.00
ATOM   5174  HB2 LEU   329      68.443  95.265 115.122  1.00  0.00
ATOM   5175  HB3 LEU   329      67.308  94.410 116.193  1.00  0.00
ATOM   5176  CG  LEU   329      67.963  93.265 114.494  1.00  0.00
ATOM   5177  HG  LEU   329      67.105  92.594 114.529  1.00  0.00
ATOM   5178  CD1 LEU   329      68.367  93.493 113.051  1.00  0.00
ATOM   5179 HD11 LEU   329      69.226  94.163 113.015  1.00  0.00
ATOM   5180 HD12 LEU   329      68.631  92.540 112.592  1.00  0.00
ATOM   5181 HD13 LEU   329      67.535  93.940 112.506  1.00  0.00
ATOM   5182  CD2 LEU   329      69.074  92.591 115.256  1.00  0.00
ATOM   5183 HD21 LEU   329      68.749  92.397 116.278  1.00  0.00
ATOM   5184 HD22 LEU   329      69.328  91.648 114.771  1.00  0.00
ATOM   5185 HD23 LEU   329      69.950  93.239 115.271  1.00  0.00
ATOM   5186  C   LEU   329      65.271  94.422 114.244  1.00  0.00
ATOM   5187  O   LEU   329      64.538  94.123 115.172  1.00  0.00
ATOM   5188  N   GLN   330      65.084  93.980 113.010  1.00  0.00
ATOM   5189  H   GLN   330      65.655  94.331 112.254  1.00  0.00
ATOM   5190  CA  GLN   330      64.062  92.993 112.701  1.00  0.00
ATOM   5191  HA  GLN   330      63.590  92.652 113.623  1.00  0.00
ATOM   5192  CB  GLN   330      62.996  93.588 111.802  1.00  0.00
ATOM   5193  HB2 GLN   330      63.506  94.279 111.131  1.00  0.00
ATOM   5194  HB3 GLN   330      62.580  92.762 111.225  1.00  0.00
ATOM   5195  CG  GLN   330      61.884  94.311 112.518  1.00  0.00
ATOM   5196  HG2 GLN   330      61.547  93.707 113.361  1.00  0.00
ATOM   5197  HG3 GLN   330      62.236  95.276 112.881  1.00  0.00
ATOM   5198  CD  GLN   330      60.719  94.541 111.596  1.00  0.00
ATOM   5199  OE1 GLN   330      60.507  93.779 110.650  1.00  0.00
ATOM   5200  NE2 GLN   330      59.958  95.598 111.851  1.00  0.00
ATOM   5201 HE21 GLN   330      59.162  95.798 111.262  1.00  0.00
ATOM   5202 HE22 GLN   330      60.178  96.198 112.633  1.00  0.00
ATOM   5203  C   GLN   330      64.688  91.806 111.999  1.00  0.00
ATOM   5204  O   GLN   330      65.205  91.931 110.893  1.00  0.00
ATOM   5205  N   LEU   331      64.626  90.650 112.643  1.00  0.00
ATOM   5206  H   LEU   331      64.103  90.582 113.505  1.00  0.00
ATOM   5207  CA  LEU   331      65.321  89.468 112.164  1.00  0.00
ATOM   5208  HA  LEU   331      66.289  89.749 111.750  1.00  0.00
ATOM   5209  CB  LEU   331      65.547  88.488 113.308  1.00  0.00
ATOM   5210  HB2 LEU   331      64.567  88.332 113.759  1.00  0.00
ATOM   5211  HB3 LEU   331      65.896  87.554 112.867  1.00  0.00
ATOM   5212  CG  LEU   331      66.526  88.941 114.372  1.00  0.00
ATOM   5213  HG  LEU   331      66.070  89.704 115.003  1.00  0.00
ATOM   5214  CD1 LEU   331      66.887  87.749 115.211  1.00  0.00
ATOM   5215 HD11 LEU   331      67.344  86.986 114.581  1.00  0.00
ATOM   5216 HD12 LEU   331      67.592  88.050 115.986  1.00  0.00
ATOM   5217 HD13 LEU   331      65.987  87.345 115.676  1.00  0.00
ATOM   5218  CD2 LEU   331      67.752  89.529 113.721  1.00  0.00
ATOM   5219 HD21 LEU   331      67.464  90.384 113.109  1.00  0.00
ATOM   5220 HD22 LEU   331      68.453  89.853 114.491  1.00  0.00
ATOM   5221 HD23 LEU   331      68.227  88.776 113.092  1.00  0.00
ATOM   5222  C   LEU   331      64.593  88.734 111.058  1.00  0.00
ATOM   5223  O   LEU   331      63.388  88.503 111.144  1.00  0.00
ATOM   5224  N   GLN   332      65.341  88.362 110.027  1.00  0.00
ATOM   5225  H   GLN   332      66.266  88.748 109.904  1.00  0.00
ATOM   5226  CA  GLN   332      64.860  87.404 109.049  1.00  0.00
ATOM   5227  HA  GLN   332      63.798  87.567 108.864  1.00  0.00
ATOM   5228  CB  GLN   332      65.615  87.561 107.731  1.00  0.00
ATOM   5229  HB2 GLN   332      66.597  87.108 107.865  1.00  0.00
ATOM   5230  HB3 GLN   332      65.061  87.008 106.973  1.00  0.00
ATOM   5231  CG  GLN   332      65.780  89.004 107.285  1.00  0.00
ATOM   5232  HG2 GLN   332      66.441  89.510 107.989  1.00  0.00
ATOM   5233  HG3 GLN   332      66.231  89.013 106.293  1.00  0.00
ATOM   5234  CD  GLN   332      64.464  89.759 107.226  1.00  0.00
ATOM   5235  OE1 GLN   332      63.388  89.176 107.362  1.00  0.00
ATOM   5236  NE2 GLN   332      64.547  91.070 107.019  1.00  0.00
ATOM   5237 HE21 GLN   332      63.704  91.625 106.970  1.00  0.00
ATOM   5238 HE22 GLN   332      65.452  91.505 106.912  1.00  0.00
ATOM   5239  C   GLN   332      65.087  86.010 109.623  1.00  0.00
ATOM   5240  O   GLN   332      64.168  85.374 110.152  1.00  0.00
ATOM   5241  N   ASN   333      66.329  85.547 109.523  1.00  0.00
ATOM   5242  H   ASN   333      67.008  86.070 108.988  1.00  0.00
ATOM   5243  CA  ASN   333      66.747  84.296 110.132  1.00  0.00
ATOM   5244  HA  ASN   333      65.908  83.851 110.667  1.00  0.00
ATOM   5245  CB  ASN   333      67.228  83.309 109.073  1.00  0.00
ATOM   5246  HB2 ASN   333      67.779  82.508 109.566  1.00  0.00
ATOM   5247  HB3 ASN   333      66.359  82.891 108.565  1.00  0.00
ATOM   5248  CG  ASN   333      68.128  83.952 108.042  1.00  0.00
ATOM   5249  OD1 ASN   333      69.208  83.448 107.749  1.00  0.00
ATOM   5250  ND2 ASN   333      67.686  85.077 107.481  1.00  0.00
ATOM   5251 HD21 ASN   333      68.249  85.546 106.786  1.00  0.00
ATOM   5252 HD22 ASN   333      66.790  85.455 107.753  1.00  0.00
ATOM   5253  C   ASN   333      67.853  84.598 111.115  1.00  0.00
ATOM   5254  O   ASN   333      68.370  85.708 111.134  1.00  0.00
ATOM   5255  N   THR   334      68.219  83.618 111.933  1.00  0.00
ATOM   5256  H   THR   334      67.759  82.719 111.909  1.00  0.00
ATOM   5257  CA  THR   334      69.257  83.837 112.936  1.00  0.00
ATOM   5258  HA  THR   334      69.028  84.742 113.498  1.00  0.00
ATOM   5259  CB  THR   334      69.363  82.660 113.921  1.00  0.00
ATOM   5260  HB  THR   334      70.391  82.586 114.275  1.00  0.00
ATOM   5261  CG2 THR   334      68.434  82.869 115.105  1.00  0.00
ATOM   5262 HG21 THR   334      67.405  82.942 114.752  1.00  0.00
ATOM   5263 HG22 THR   334      68.523  82.026 115.791  1.00  0.00
ATOM   5264 HG23 THR   334      68.706  83.789 115.623  1.00  0.00
ATOM   5265  OG1 THR   334      69.005  81.446 113.253  1.00  0.00
ATOM   5266  HG1 THR   334      69.071  80.711 113.867  1.00  0.00
ATOM   5267  C   THR   334      70.620  84.080 112.292  1.00  0.00
ATOM   5268  O   THR   334      71.590  84.399 112.983  1.00  0.00
ATOM   5269  N   ASP   335      70.685  83.935 110.972  1.00  0.00
ATOM   5270  H   ASP   335      69.868  83.647 110.453  1.00  0.00
ATOM   5271  CA  ASP   335      71.936  84.121 110.245  1.00  0.00
ATOM   5272  HA  ASP   335      72.779  83.871 110.889  1.00  0.00
ATOM   5273  CB  ASP   335      71.977  83.216 109.015  1.00  0.00
ATOM   5274  HB2 ASP   335      70.952  83.071 108.674  1.00  0.00
ATOM   5275  HB3 ASP   335      72.550  83.723 108.239  1.00  0.00
ATOM   5276  CG  ASP   335      72.607  81.868 109.308  1.00  0.00
ATOM   5277  OD1 ASP   335      73.165  81.701 110.416  1.00  0.00
ATOM   5278  OD2 ASP   335      72.548  80.980 108.431  1.00  0.00
ATOM   5279  C   ASP   335      72.155  85.565 109.827  1.00  0.00
ATOM   5280  O   ASP   335      73.094  85.869 109.096  1.00  0.00
ATOM   5281  N   GLU   336      71.289  86.456 110.292  1.00  0.00
ATOM   5282  H   GLU   336      70.513  86.168 110.870  1.00  0.00
ATOM   5283  CA  GLU   336      71.388  87.860 109.919  1.00  0.00
ATOM   5284  HA  GLU   336      71.600  87.939 108.853  1.00  0.00
ATOM   5285  CB  GLU   336      70.086  88.601 110.213  1.00  0.00
ATOM   5286  HB2 GLU   336      69.308  88.152 109.596  1.00  0.00
ATOM   5287  HB3 GLU   336      69.851  88.443 111.265  1.00  0.00
ATOM   5288  CG  GLU   336      70.159  90.095 109.929  1.00  0.00
ATOM   5289  HG2 GLU   336      70.558  90.580 110.820  1.00  0.00
ATOM   5290  HG3 GLU   336      70.846  90.245 109.096  1.00  0.00
ATOM   5291  CD  GLU   336      68.810  90.699 109.586  1.00  0.00
ATOM   5292  OE1 GLU   336      67.825  89.941 109.488  1.00  0.00
ATOM   5293  OE2 GLU   336      68.731  91.931 109.409  1.00  0.00
ATOM   5294  C   GLU   336      72.550  88.540 110.618  1.00  0.00
ATOM   5295  O   GLU   336      73.338  89.235 109.983  1.00  0.00
ATOM   5296  N   LEU   337      72.651  88.346 111.929  1.00  0.00
ATOM   5297  H   LEU   337      71.922  87.856 112.428  1.00  0.00
ATOM   5298  CA  LEU   337      73.772  88.878 112.692  1.00  0.00
ATOM   5299  HA  LEU   337      74.187  89.742 112.174  1.00  0.00
ATOM   5300  CB  LEU   337      73.333  89.310 114.084  1.00  0.00
ATOM   5301  HB2 LEU   337      72.868  88.433 114.533  1.00  0.00
ATOM   5302  HB3 LEU   337      74.194  89.610 114.681  1.00  0.00
ATOM   5303  CG  LEU   337      72.323  90.454 114.038  1.00  0.00
ATOM   5304  HG  LEU   337      71.391  90.077 113.616  1.00  0.00
ATOM   5305  CD1 LEU   337      72.061  91.013 115.418  1.00  0.00
ATOM   5306 HD11 LEU   337      72.992  91.390 115.841  1.00  0.00
ATOM   5307 HD12 LEU   337      71.338  91.826 115.350  1.00  0.00
ATOM   5308 HD13 LEU   337      71.664  90.227 116.060  1.00  0.00
ATOM   5309  CD2 LEU   337      72.819  91.534 113.108  1.00  0.00
ATOM   5310 HD21 LEU   337      72.944  91.123 112.106  1.00  0.00
ATOM   5311 HD22 LEU   337      72.095  92.349 113.078  1.00  0.00
ATOM   5312 HD23 LEU   337      73.776  91.912 113.467  1.00  0.00
ATOM   5313  C   LEU   337      74.868  87.832 112.772  1.00  0.00
ATOM   5314  O   LEU   337      75.519  87.667 113.800  1.00  0.00
ATOM   5315  N   ASP   338      75.060  87.138 111.662  1.00  0.00
ATOM   5316  H   ASP   338      74.460  87.312 110.869  1.00  0.00
ATOM   5317  CA  ASP   338      76.075  86.108 111.544  1.00  0.00
ATOM   5318  HA  ASP   338      75.881  85.303 112.253  1.00  0.00
ATOM   5319  CB  ASP   338      76.053  85.530 110.132  1.00  0.00
ATOM   5320  HB2 ASP   338      75.061  85.115 109.954  1.00  0.00
ATOM   5321  HB3 ASP   338      76.235  86.347 109.434  1.00  0.00
ATOM   5322  CG  ASP   338      77.088  84.459 109.929  1.00  0.00
ATOM   5323  OD1 ASP   338      77.260  83.620 110.840  1.00  0.00
ATOM   5324  OD2 ASP   338      77.728  84.459 108.852  1.00  0.00
ATOM   5325  C   ASP   338      77.463  86.650 111.856  1.00  0.00
ATOM   5326  O   ASP   338      78.222  86.028 112.593  1.00  0.00
ATOM   5327  N   PHE   339      77.790  87.809 111.296  1.00  0.00
ATOM   5328  H   PHE   339      77.119  88.286 110.711  1.00  0.00
ATOM   5329  CA  PHE   339      79.115  88.401 111.455  1.00  0.00
ATOM   5330  HA  PHE   339      79.881  87.696 111.132  1.00  0.00
ATOM   5331  CB  PHE   339      79.227  89.668 110.605  1.00  0.00
ATOM   5332  HB2 PHE   339      80.247  90.049 110.644  1.00  0.00
ATOM   5333  HB3 PHE   339      78.956  89.461 109.570  1.00  0.00
ATOM   5334  CG  PHE   339      78.337  90.779 111.066  1.00  0.00
ATOM   5335  CD1 PHE   339      78.725  91.618 112.092  1.00  0.00
ATOM   5336  HD1 PHE   339      79.696  91.467 112.564  1.00  0.00
ATOM   5337  CE1 PHE   339      77.899  92.640 112.522  1.00  0.00
ATOM   5338  HE1 PHE   339      78.218  93.294 113.334  1.00  0.00
ATOM   5339  CZ  PHE   339      76.673  92.832 111.924  1.00  0.00
ATOM   5340  HZ  PHE   339      76.022  93.639 112.261  1.00  0.00
ATOM   5341  CE2 PHE   339      76.270  92.005 110.902  1.00  0.00
ATOM   5342  HE2 PHE   339      75.301  92.155 110.426  1.00  0.00
ATOM   5343  CD2 PHE   339      77.097  90.982 110.478  1.00  0.00
ATOM   5344  HD2 PHE   339      76.778  90.322 109.672  1.00  0.00
ATOM   5345  C   PHE   339      79.458  88.742 112.903  1.00  0.00
ATOM   5346  O   PHE   339      80.564  89.178 113.202  1.00  0.00
ATOM   5347  N   MET   340      78.512  88.540 113.804  1.00  0.00
ATOM   5348  H   MET   340      77.659  88.062 113.550  1.00  0.00
ATOM   5349  CA  MET   340      78.658  89.007 115.170  1.00  0.00
ATOM   5350  HA  MET   340      79.665  89.385 115.347  1.00  0.00
ATOM   5351  CB  MET   340      77.667  90.141 115.393  1.00  0.00
ATOM   5352  HB2 MET   340      77.794  90.828 114.556  1.00  0.00
ATOM   5353  HB3 MET   340      76.674  89.693 115.347  1.00  0.00
ATOM   5354  CG  MET   340      77.817  90.889 116.679  1.00  0.00
ATOM   5355  HG2 MET   340      77.590  90.242 117.527  1.00  0.00
ATOM   5356  HG3 MET   340      78.830  91.278 116.780  1.00  0.00
ATOM   5357  SD  MET   340      76.659  92.260 116.657  1.00  0.00
ATOM   5358  CE  MET   340      75.318  91.527 115.752  1.00  0.00
ATOM   5359  HE1 MET   340      74.953  90.651 116.288  1.00  0.00
ATOM   5360  HE2 MET   340      74.510  92.251 115.649  1.00  0.00
ATOM   5361  HE3 MET   340      75.666  91.229 114.763  1.00  0.00
ATOM   5362  C   MET   340      78.388  87.865 116.135  1.00  0.00
ATOM   5363  O   MET   340      78.169  88.074 117.328  1.00  0.00
ATOM   5364  N   SER   341      78.422  86.650 115.603  1.00  0.00
ATOM   5365  H   SER   341      78.741  86.542 114.651  1.00  0.00
ATOM   5366  CA  SER   341      77.968  85.464 116.319  1.00  0.00
ATOM   5367  HA  SER   341      76.967  85.627 116.717  1.00  0.00
ATOM   5368  CB  SER   341      77.927  84.270 115.369  1.00  0.00
ATOM   5369  HB2 SER   341      77.646  83.380 115.932  1.00  0.00
ATOM   5370  HB3 SER   341      77.183  84.459 114.595  1.00  0.00
ATOM   5371  OG  SER   341      79.192  84.068 114.768  1.00  0.00
ATOM   5372  HG  SER   341      79.148  83.314 114.175  1.00  0.00
ATOM   5373  C   SER   341      78.835  85.123 117.516  1.00  0.00
ATOM   5374  O   SER   341      78.508  84.224 118.284  1.00  0.00
ATOM   5375  N   SER   342      79.940  85.831 117.672  1.00  0.00
ATOM   5376  H   SER   342      80.211  86.530 116.995  1.00  0.00
ATOM   5377  CA  SER   342      80.824  85.587 118.802  1.00  0.00
ATOM   5378  HA  SER   342      80.727  84.553 119.133  1.00  0.00
ATOM   5379  CB  SER   342      82.276  85.837 118.401  1.00  0.00
ATOM   5380  HB2 SER   342      82.901  85.795 119.293  1.00  0.00
ATOM   5381  HB3 SER   342      82.588  85.061 117.703  1.00  0.00
ATOM   5382  OG  SER   342      82.414  87.110 117.786  1.00  0.00
ATOM   5383  HG  SER   342      83.332  87.249 117.541  1.00  0.00
ATOM   5384  C   SER   342      80.441  86.470 119.976  1.00  0.00
ATOM   5385  O   SER   342      81.132  86.500 120.986  1.00  0.00
ATOM   5386  N   SER   343      79.330  87.189 119.844  1.00  0.00
ATOM   5387  H   SER   343      78.759  87.112 119.015  1.00  0.00
ATOM   5388  CA  SER   343      78.938  88.151 120.866  1.00  0.00
ATOM   5389  HA  SER   343      79.822  88.655 121.256  1.00  0.00
ATOM   5390  CB  SER   343      77.998  89.199 120.282  1.00  0.00
ATOM   5391  HB2 SER   343      78.374  89.512 119.308  1.00  0.00
ATOM   5392  HB3 SER   343      77.006  88.763 120.165  1.00  0.00
ATOM   5393  OG  SER   343      77.921  90.319 121.139  1.00  0.00
ATOM   5394  HG  SER   343      77.327  90.971 120.761  1.00  0.00
ATOM   5395  C   SER   343      78.279  87.467 122.052  1.00  0.00
ATOM   5396  O   SER   343      77.808  86.341 121.937  1.00  0.00
ATOM   5397  N   GLN   344      78.251  88.148 123.193  1.00  0.00
ATOM   5398  H   GLN   344      78.710  89.045 123.256  1.00  0.00
ATOM   5399  CA  GLN   344      77.620  87.610 124.389  1.00  0.00
ATOM   5400  HA  GLN   344      77.010  86.746 124.125  1.00  0.00
ATOM   5401  CB  GLN   344      78.671  87.173 125.406  1.00  0.00
ATOM   5402  HB2 GLN   344      79.468  87.916 125.378  1.00  0.00
ATOM   5403  HB3 GLN   344      78.193  87.190 126.385  1.00  0.00
ATOM   5404  CG  GLN   344      79.256  85.791 125.152  1.00  0.00
ATOM   5405  HG2 GLN   344      78.444  85.074 125.026  1.00  0.00
ATOM   5406  HG3 GLN   344      79.855  85.824 124.242  1.00  0.00
ATOM   5407  CD  GLN   344      80.134  85.331 126.292  1.00  0.00
ATOM   5408  OE1 GLN   344      80.339  86.064 127.254  1.00  0.00
ATOM   5409  NE2 GLN   344      80.654  84.110 126.193  1.00  0.00
ATOM   5410 HE21 GLN   344      81.248  83.756 126.929  1.00  0.00
ATOM   5411 HE22 GLN   344      80.452  83.543 125.382  1.00  0.00
ATOM   5412  C   GLN   344      76.674  88.616 125.029  1.00  0.00
ATOM   5413  O   GLN   344      76.086  88.353 126.071  1.00  0.00
ATOM   5414  N   GLN   345      76.529  89.772 124.401  1.00  0.00
ATOM   5415  H   GLN   345      77.053  89.966 123.560  1.00  0.00
ATOM   5416  CA  GLN   345      75.614  90.787 124.891  1.00  0.00
ATOM   5417  HA  GLN   345      75.642  90.825 125.980  1.00  0.00
ATOM   5418  CB  GLN   345      76.019  92.146 124.347  1.00  0.00
ATOM   5419  HB2 GLN   345      75.760  92.156 123.288  1.00  0.00
ATOM   5420  HB3 GLN   345      75.422  92.891 124.873  1.00  0.00
ATOM   5421  CG  GLN   345      77.485  92.470 124.509  1.00  0.00
ATOM   5422  HG2 GLN   345      78.032  91.535 124.633  1.00  0.00
ATOM   5423  HG3 GLN   345      77.844  92.985 123.618  1.00  0.00
ATOM   5424  CD  GLN   345      77.747  93.341 125.705  1.00  0.00
ATOM   5425  OE1 GLN   345      77.032  93.271 126.705  1.00  0.00
ATOM   5426  NE2 GLN   345      78.769  94.184 125.611  1.00  0.00
ATOM   5427 HE21 GLN   345      78.990  94.793 126.386  1.00  0.00
ATOM   5428 HE22 GLN   345      79.320  94.212 124.765  1.00  0.00
ATOM   5429  C   GLN   345      74.201  90.473 124.429  1.00  0.00
ATOM   5430  O   GLN   345      73.998  89.648 123.537  1.00  0.00
ATOM   5431  N   PHE   346      73.220  91.133 125.034  1.00  0.00
ATOM   5432  H   PHE   346      73.399  91.677 125.866  1.00  0.00
ATOM   5433  CA  PHE   346      71.848  91.022 124.565  1.00  0.00
ATOM   5434  HA  PHE   346      71.814  90.363 123.697  1.00  0.00
ATOM   5435  CB  PHE   346      70.934  90.448 125.651  1.00  0.00
ATOM   5436  HB2 PHE   346      71.185  90.888 126.616  1.00  0.00
ATOM   5437  HB3 PHE   346      69.889  90.653 125.419  1.00  0.00
ATOM   5438  CG  PHE   346      71.054  88.961 125.813  1.00  0.00
ATOM   5439  CD1 PHE   346      72.012  88.422 126.637  1.00  0.00
ATOM   5440  HD1 PHE   346      72.683  89.087 127.180  1.00  0.00
ATOM   5441  CE1 PHE   346      72.129  87.069 126.780  1.00  0.00
ATOM   5442  HE1 PHE   346      72.895  86.659 127.438  1.00  0.00
ATOM   5443  CZ  PHE   346      71.291  86.231 126.102  1.00  0.00
ATOM   5444  HZ  PHE   346      71.388  85.151 126.216  1.00  0.00
ATOM   5445  CE2 PHE   346      70.327  86.749 125.277  1.00  0.00
ATOM   5446  HE2 PHE   346      69.653  86.084 124.737  1.00  0.00
ATOM   5447  CD2 PHE   346      70.212  88.107 125.132  1.00  0.00
ATOM   5448  HD2 PHE   346      69.449  88.522 124.473  1.00  0.00
ATOM   5449  C   PHE   346      71.351  92.376 124.085  1.00  0.00
ATOM   5450  O   PHE   346      71.404  93.357 124.821  1.00  0.00
ATOM   5451  N   TYR   347      70.885  92.416 122.838  1.00  0.00
ATOM   5452  H   TYR   347      70.859  91.561 122.302  1.00  0.00
ATOM   5453  CA  TYR   347      70.442  93.648 122.196  1.00  0.00
ATOM   5454  HA  TYR   347      70.691  94.505 122.821  1.00  0.00
ATOM   5455  CB  TYR   347      71.137  93.812 120.840  1.00  0.00
ATOM   5456  HB2 TYR   347      70.838  92.968 120.219  1.00  0.00
ATOM   5457  HB3 TYR   347      70.757  94.736 120.404  1.00  0.00
ATOM   5458  CG  TYR   347      72.645  93.873 120.914  1.00  0.00
ATOM   5459  CD1 TYR   347      73.289  95.036 121.295  1.00  0.00
ATOM   5460  HD1 TYR   347      72.685  95.911 121.535  1.00  0.00
ATOM   5461  CE1 TYR   347      74.662  95.104 121.375  1.00  0.00
ATOM   5462  HE1 TYR   347      75.150  96.029 121.681  1.00  0.00
ATOM   5463  CZ  TYR   347      75.420  93.993 121.069  1.00  0.00
ATOM   5464  OH  TYR   347      76.802  94.062 121.146  1.00  0.00
ATOM   5465  HH  TYR   347      77.120  94.925 121.421  1.00  0.00
ATOM   5466  CE2 TYR   347      74.803  92.819 120.684  1.00  0.00
ATOM   5467  HE2 TYR   347      75.396  91.938 120.439  1.00  0.00
ATOM   5468  CD2 TYR   347      73.425  92.766 120.611  1.00  0.00
ATOM   5469  HD2 TYR   347      72.930  91.842 120.311  1.00  0.00
ATOM   5470  C   TYR   347      68.925  93.651 122.003  1.00  0.00
ATOM   5471  O   TYR   347      68.349  92.638 121.624  1.00  0.00
ATOM   5472  N   TRP   348      68.285  94.786 122.270  1.00  0.00
ATOM   5473  H   TRP   348      68.794  95.579 122.634  1.00  0.00
ATOM   5474  CA  TRP   348      66.854  94.939 122.014  1.00  0.00
ATOM   5475  HA  TRP   348      66.298  94.232 122.630  1.00  0.00
ATOM   5476  CB  TRP   348      66.380  96.357 122.347  1.00  0.00
ATOM   5477  HB2 TRP   348      67.125  97.085 122.027  1.00  0.00
ATOM   5478  HB3 TRP   348      65.460  96.508 121.783  1.00  0.00
ATOM   5479  CG  TRP   348      66.061  96.671 123.783  1.00  0.00
ATOM   5480  CD1 TRP   348      66.457  97.777 124.470  1.00  0.00
ATOM   5481  HD1 TRP   348      67.080  98.491 123.931  1.00  0.00
ATOM   5482  NE1 TRP   348      65.962  97.747 125.748  1.00  0.00
ATOM   5483  HE1 TRP   348      66.122  98.447 126.458  1.00  0.00
ATOM   5484  CE2 TRP   348      65.216  96.611 125.906  1.00  0.00
ATOM   5485  CZ2 TRP   348      64.522  96.144 127.015  1.00  0.00
ATOM   5486  HZ2 TRP   348      64.540  96.739 127.928  1.00  0.00
ATOM   5487  CH2 TRP   348      63.855  94.957 126.889  1.00  0.00
ATOM   5488  HH2 TRP   348      63.300  94.560 127.738  1.00  0.00
ATOM   5489  CZ3 TRP   348      63.868  94.238 125.693  1.00  0.00
ATOM   5490  HZ3 TRP   348      63.332  93.293 125.602  1.00  0.00
ATOM   5491  CE3 TRP   348      64.560  94.701 124.588  1.00  0.00
ATOM   5492  HE3 TRP   348      64.555  94.092 123.684  1.00  0.00
ATOM   5493  CD2 TRP   348      65.248  95.910 124.685  1.00  0.00
ATOM   5494  C   TRP   348      66.572  94.709 120.533  1.00  0.00
ATOM   5495  O   TRP   348      67.191  95.330 119.684  1.00  0.00
ATOM   5496  N   ILE   349      65.641  93.828 120.212  1.00  0.00
ATOM   5497  H   ILE   349      65.312  93.137 120.871  1.00  0.00
ATOM   5498  CA  ILE   349      65.143  93.769 118.844  1.00  0.00
ATOM   5499  HA  ILE   349      65.711  94.441 118.201  1.00  0.00
ATOM   5500  CB  ILE   349      65.162  92.352 118.248  1.00  0.00
ATOM   5501  HB  ILE   349      64.755  92.385 117.237  1.00  0.00
ATOM   5502  CG2 ILE   349      66.584  91.816 118.204  1.00  0.00
ATOM   5503 HG21 ILE   349      66.991  91.782 119.214  1.00  0.00
ATOM   5504 HG22 ILE   349      66.581  90.812 117.780  1.00  0.00
ATOM   5505 HG23 ILE   349      67.200  92.469 117.586  1.00  0.00
ATOM   5506  CG1 ILE   349      64.243  91.418 119.025  1.00  0.00
ATOM   5507 HG12 ILE   349      64.683  91.274 120.012  1.00  0.00
ATOM   5508 HG13 ILE   349      63.280  91.918 119.127  1.00  0.00
ATOM   5509  CD1 ILE   349      64.045  90.076 118.362  1.00  0.00
ATOM   5510 HD11 ILE   349      65.008  89.575 118.260  1.00  0.00
ATOM   5511 HD12 ILE   349      63.380  89.464 118.971  1.00  0.00
ATOM   5512 HD13 ILE   349      63.604  90.219 117.375  1.00  0.00
ATOM   5513  C   ILE   349      63.747  94.374 118.787  1.00  0.00
ATOM   5514  O   ILE   349      63.254  94.898 119.783  1.00  0.00
ATOM   5515  N   GLY   350      63.120  94.309 117.624  1.00  0.00
ATOM   5516  H   GLY   350      63.518  93.791 116.853  1.00  0.00
ATOM   5517  CA  GLY   350      61.850  94.975 117.421  1.00  0.00
ATOM   5518  HA2 GLY   350      61.747  95.745 118.186  1.00  0.00
ATOM   5519  HA3 GLY   350      61.868  95.442 116.436  1.00  0.00
ATOM   5520  C   GLY   350      60.667  94.042 117.501  1.00  0.00
ATOM   5521  O   GLY   350      59.832  94.013 116.610  1.00  0.00
ATOM   5522  N   LEU   351      60.593  93.279 118.576  1.00  0.00
ATOM   5523  H   LEU   351      61.306  93.327 119.289  1.00  0.00
ATOM   5524  CA  LEU   351      59.511  92.335 118.751  1.00  0.00
ATOM   5525  HA  LEU   351      58.889  92.307 117.857  1.00  0.00
ATOM   5526  CB  LEU   351      60.077  90.942 118.994  1.00  0.00
ATOM   5527  HB2 LEU   351      61.028  90.935 118.462  1.00  0.00
ATOM   5528  HB3 LEU   351      60.259  90.853 120.065  1.00  0.00
ATOM   5529  CG  LEU   351      59.224  89.769 118.525  1.00  0.00
ATOM   5530  HG  LEU   351      58.481  89.529 119.285  1.00  0.00
ATOM   5531  CD1 LEU   351      58.530  90.144 117.249  1.00  0.00
ATOM   5532 HD11 LEU   351      59.272  90.384 116.488  1.00  0.00
ATOM   5533 HD12 LEU   351      57.918  89.309 116.909  1.00  0.00
ATOM   5534 HD13 LEU   351      57.894  91.012 117.422  1.00  0.00
ATOM   5535  CD2 LEU   351      60.073  88.545 118.318  1.00  0.00
ATOM   5536 HD21 LEU   351      60.558  88.275 119.256  1.00  0.00
ATOM   5537 HD22 LEU   351      59.445  87.719 117.983  1.00  0.00
ATOM   5538 HD23 LEU   351      60.832  88.752 117.564  1.00  0.00
ATOM   5539  C   LEU   351      58.669  92.794 119.925  1.00  0.00
ATOM   5540  O   LEU   351      59.188  93.364 120.881  1.00  0.00
ATOM   5541  N   SER   352      57.364  92.557 119.849  1.00  0.00
ATOM   5542  H   SER   352      56.978  92.114 119.027  1.00  0.00
ATOM   5543  CA  SER   352      56.454  92.947 120.914  1.00  0.00
ATOM   5544  HA  SER   352      56.902  92.739 121.885  1.00  0.00
ATOM   5545  CB  SER   352      56.161  94.439 120.823  1.00  0.00
ATOM   5546  HB2 SER   352      55.306  94.675 121.457  1.00  0.00
ATOM   5547  HB3 SER   352      57.033  94.996 121.167  1.00  0.00
ATOM   5548  OG  SER   352      55.869  94.798 119.485  1.00  0.00
ATOM   5549  HG  SER   352      55.686  95.739 119.439  1.00  0.00
ATOM   5550  C   SER   352      55.158  92.155 120.817  1.00  0.00
ATOM   5551  O   SER   352      54.869  91.572 119.774  1.00  0.00
ATOM   5552  N   TYR   353      54.377  92.131 121.887  1.00  0.00
ATOM   5553  H   TYR   353      54.635  92.586 122.751  1.00  0.00
ATOM   5554  CA  TYR   353      53.138  91.370 121.851  1.00  0.00
ATOM   5555  HA  TYR   353      53.231  90.566 121.121  1.00  0.00
ATOM   5556  CB  TYR   353      52.817  90.760 123.207  1.00  0.00
ATOM   5557  HB2 TYR   353      53.719  90.270 123.575  1.00  0.00
ATOM   5558  HB3 TYR   353      52.528  91.554 123.896  1.00  0.00
ATOM   5559  CG  TYR   353      51.703  89.751 123.108  1.00  0.00
ATOM   5560  CD1 TYR   353      51.860  88.603 122.352  1.00  0.00
ATOM   5561  HD1 TYR   353      52.805  88.443 121.833  1.00  0.00
ATOM   5562  CE1 TYR   353      50.856  87.676 122.249  1.00  0.00
ATOM   5563  HE1 TYR   353      50.998  86.773 121.655  1.00  0.00
ATOM   5564  CZ  TYR   353      49.668  87.888 122.902  1.00  0.00
ATOM   5565  OH  TYR   353      48.675  86.949 122.786  1.00  0.00
ATOM   5566  HH  TYR   353      48.925  86.205 122.234  1.00  0.00
ATOM   5567  CE2 TYR   353      49.477  89.023 123.656  1.00  0.00
ATOM   5568  HE2 TYR   353      48.533  89.192 124.174  1.00  0.00
ATOM   5569  CD2 TYR   353      50.493  89.952 123.754  1.00  0.00
ATOM   5570  HD2 TYR   353      50.349  90.857 124.345  1.00  0.00
ATOM   5571  C   TYR   353      51.956  92.194 121.388  1.00  0.00
ATOM   5572  O   TYR   353      51.724  93.289 121.889  1.00  0.00
ATOM   5573  N   SER   354      51.198  91.648 120.439  1.00  0.00
ATOM   5574  H   SER   354      51.450  90.763 120.023  1.00  0.00
ATOM   5575  CA  SER   354      50.026  92.341 119.927  1.00  0.00
ATOM   5576  HA  SER   354      50.156  93.415 120.062  1.00  0.00
ATOM   5577  CB  SER   354      49.810  92.059 118.444  1.00  0.00
ATOM   5578  HB2 SER   354      50.717  92.317 117.898  1.00  0.00
ATOM   5579  HB3 SER   354      49.596  90.998 118.312  1.00  0.00
ATOM   5580  OG  SER   354      48.721  92.828 117.944  1.00  0.00
ATOM   5581  HG  SER   354      48.598  92.640 117.011  1.00  0.00
ATOM   5582  C   SER   354      48.773  91.983 120.693  1.00  0.00
ATOM   5583  O   SER   354      48.236  90.883 120.566  1.00  0.00
ATOM   5584  N   GLU   355      48.322  92.926 121.503  1.00  0.00
ATOM   5585  H   GLU   355      48.896  93.731 121.711  1.00  0.00
ATOM   5586  CA  GLU   355      47.018  92.834 122.126  1.00  0.00
ATOM   5587  HA  GLU   355      47.038  92.116 122.945  1.00  0.00
ATOM   5588  CB  GLU   355      46.627  94.211 122.689  1.00  0.00
ATOM   5589  HB2 GLU   355      45.714  94.057 123.264  1.00  0.00
ATOM   5590  HB3 GLU   355      47.433  94.505 123.361  1.00  0.00
ATOM   5591  CG  GLU   355      46.394  95.333 121.637  1.00  0.00
ATOM   5592  HG2 GLU   355      45.904  94.845 120.795  1.00  0.00
ATOM   5593  HG3 GLU   355      45.718  96.068 122.074  1.00  0.00
ATOM   5594  CD  GLU   355      47.671  96.038 121.148  1.00  0.00
ATOM   5595  OE1 GLU   355      48.644  96.170 121.919  1.00  0.00
ATOM   5596  OE2 GLU   355      47.681  96.489 119.985  1.00  0.00
ATOM   5597  C   GLU   355      46.021  92.371 121.055  1.00  0.00
ATOM   5598  O   GLU   355      45.312  91.384 121.235  1.00  0.00
ATOM   5599  N   GLU   356      46.031  93.074 119.925  1.00  0.00
ATOM   5600  H   GLU   356      46.694  93.833 119.860  1.00  0.00
ATOM   5601  CA  GLU   356      45.110  92.861 118.811  1.00  0.00
ATOM   5602  HA  GLU   356      44.085  93.064 119.123  1.00  0.00
ATOM   5603  CB  GLU   356      45.469  93.809 117.666  1.00  0.00
ATOM   5604  HB2 GLU   356      46.513  94.090 117.808  1.00  0.00
ATOM   5605  HB3 GLU   356      45.369  93.237 116.743  1.00  0.00
ATOM   5606  CG  GLU   356      44.615  95.063 117.579  1.00  0.00
ATOM   5607  HG2 GLU   356      44.547  95.485 118.582  1.00  0.00
ATOM   5608  HG3 GLU   356      45.115  95.773 116.920  1.00  0.00
ATOM   5609  CD  GLU   356      43.219  94.781 117.053  1.00  0.00
ATOM   5610  OE1 GLU   356      42.430  94.138 117.776  1.00  0.00
ATOM   5611  OE2 GLU   356      42.919  95.197 115.911  1.00  0.00
ATOM   5612  C   GLU   356      45.046  91.439 118.263  1.00  0.00
ATOM   5613  O   GLU   356      43.987  90.826 118.233  1.00  0.00
ATOM   5614  N   HID   357      46.177  90.930 117.796  1.00  0.00
ATOM   5615  H   HID   357      47.043  91.445 117.867  1.00  0.00
ATOM   5616  CA  HID   357      46.190  89.651 117.103  1.00  0.00
ATOM   5617  HA  HID   357      45.194  89.418 116.726  1.00  0.00
ATOM   5618  CB  HID   357      47.152  89.713 115.928  1.00  0.00
ATOM   5619  HB2 HID   357      48.190  89.697 116.261  1.00  0.00
ATOM   5620  HB3 HID   357      46.970  88.866 115.267  1.00  0.00
ATOM   5621  CG  HID   357      46.988  90.943 115.100  1.00  0.00
ATOM   5622  ND1 HID   357      47.400  92.185 115.533  1.00  0.00
ATOM   5623  HD1 HID   357      47.840  92.365 116.424  1.00  0.00
ATOM   5624  CE1 HID   357      47.129  93.082 114.608  1.00  0.00
ATOM   5625  HE1 HID   357      47.391  94.129 114.758  1.00  0.00
ATOM   5626  NE2 HID   357      46.540  92.472 113.594  1.00  0.00
ATOM   5627  CD2 HID   357      46.440  91.132 113.881  1.00  0.00
ATOM   5628  HD2 HID   357      45.978  90.454 113.163  1.00  0.00
ATOM   5629  C   HID   357      46.548  88.504 118.021  1.00  0.00
ATOM   5630  O   HID   357      46.668  87.358 117.580  1.00  0.00
ATOM   5631  N   THR   358      46.711  88.805 119.305  1.00  0.00
ATOM   5632  H   THR   358      46.574  89.747 119.642  1.00  0.00
ATOM   5633  CA  THR   358      47.066  87.779 120.262  1.00  0.00
ATOM   5634  HA  THR   358      47.288  88.238 121.226  1.00  0.00
ATOM   5635  CB  THR   358      45.914  86.792 120.445  1.00  0.00
ATOM   5636  HB  THR   358      45.903  86.104 119.600  1.00  0.00
ATOM   5637  CG2 THR   358      46.075  86.008 121.732  1.00  0.00
ATOM   5638 HG21 THR   358      46.086  86.695 122.578  1.00  0.00
ATOM   5639 HG22 THR   358      45.243  85.312 121.841  1.00  0.00
ATOM   5640 HG23 THR   358      47.012  85.452 121.705  1.00  0.00
ATOM   5641  OG1 THR   358      44.680  87.513 120.495  1.00  0.00
ATOM   5642  HG1 THR   358      43.953  86.896 120.610  1.00  0.00
ATOM   5643  C   THR   358      48.268  87.024 119.728  1.00  0.00
ATOM   5644  O   THR   358      48.281  85.795 119.691  1.00  0.00
ATOM   5645  N   ALA   359      49.275  87.773 119.295  1.00  0.00
ATOM   5646  H   ALA   359      49.224  88.780 119.355  1.00  0.00
ATOM   5647  CA  ALA   359      50.455  87.179 118.702  1.00  0.00
ATOM   5648  HA  ALA   359      50.706  86.241 119.197  1.00  0.00
ATOM   5649  CB  ALA   359      50.218  86.903 117.239  1.00  0.00
ATOM   5650  HB1 ALA   359      49.975  87.834 116.728  1.00  0.00
ATOM   5651  HB2 ALA   359      51.118  86.472 116.800  1.00  0.00
ATOM   5652  HB3 ALA   359      49.390  86.203 117.130  1.00  0.00
ATOM   5653  C   ALA   359      51.630  88.111 118.871  1.00  0.00
ATOM   5654  O   ALA   359      51.455  89.310 119.055  1.00  0.00
ATOM   5655  N   TRP   360      52.835  87.551 118.822  1.00  0.00
ATOM   5656  H   TRP   360      52.936  86.546 118.805  1.00  0.00
ATOM   5657  CA  TRP   360      54.039  88.364 118.814  1.00  0.00
ATOM   5658  HA  TRP   360      53.904  89.223 119.472  1.00  0.00
ATOM   5659  CB  TRP   360      55.241  87.564 119.299  1.00  0.00
ATOM   5660  HB2 TRP   360      55.327  86.630 118.743  1.00  0.00
ATOM   5661  HB3 TRP   360      56.154  88.147 119.172  1.00  0.00
ATOM   5662  CG  TRP   360      55.167  87.198 120.736  1.00  0.00
ATOM   5663  CD1 TRP   360      54.664  86.049 121.259  1.00  0.00
ATOM   5664  HD1 TRP   360      54.272  85.317 120.553  1.00  0.00
ATOM   5665  NE1 TRP   360      54.767  86.067 122.625  1.00  0.00
ATOM   5666  HE1 TRP   360      54.464  85.331 123.246  1.00  0.00
ATOM   5667  CE2 TRP   360      55.349  87.244 123.012  1.00  0.00
ATOM   5668  CZ2 TRP   360      55.662  87.716 124.280  1.00  0.00
ATOM   5669  HZ2 TRP   360      55.429  87.093 125.144  1.00  0.00
ATOM   5670  CH2 TRP   360      56.250  88.948 124.362  1.00  0.00
ATOM   5671  HH2 TRP   360      56.512  89.351 125.340  1.00  0.00
ATOM   5672  CZ3 TRP   360      56.523  89.703 123.226  1.00  0.00
ATOM   5673  HZ3 TRP   360      56.990  90.685 123.306  1.00  0.00
ATOM   5674  CE3 TRP   360      56.214  89.236 121.971  1.00  0.00
ATOM   5675  HE3 TRP   360      56.448  89.869 121.115  1.00  0.00
ATOM   5676  CD2 TRP   360      55.615  87.981 121.847  1.00  0.00
ATOM   5677  C   TRP   360      54.262  88.844 117.398  1.00  0.00
ATOM   5678  O   TRP   360      54.157  88.066 116.448  1.00  0.00
ATOM   5679  N   LEU   361      54.551  90.131 117.259  1.00  0.00
ATOM   5680  H   LEU   361      54.671  90.713 118.076  1.00  0.00
ATOM   5681  CA  LEU   361      54.661  90.752 115.946  1.00  0.00
ATOM   5682  HA  LEU   361      54.746  89.983 115.179  1.00  0.00
ATOM   5683  CB  LEU   361      53.423  91.600 115.652  1.00  0.00
ATOM   5684  HB2 LEU   361      53.288  92.234 116.528  1.00  0.00
ATOM   5685  HB3 LEU   361      53.628  92.223 114.782  1.00  0.00
ATOM   5686  CG  LEU   361      52.156  90.792 115.410  1.00  0.00
ATOM   5687  HG  LEU   361      51.895  90.262 116.326  1.00  0.00
ATOM   5688  CD1 LEU   361      51.024  91.688 115.013  1.00  0.00
ATOM   5689 HD11 LEU   361      51.284  92.218 114.097  1.00  0.00
ATOM   5690 HD12 LEU   361      50.128  91.090 114.845  1.00  0.00
ATOM   5691 HD13 LEU   361      50.835  92.409 115.808  1.00  0.00
ATOM   5692  CD2 LEU   361      52.434  89.771 114.336  1.00  0.00
ATOM   5693 HD21 LEU   361      53.238  89.111 114.661  1.00  0.00
ATOM   5694 HD22 LEU   361      51.535  89.183 114.151  1.00  0.00
ATOM   5695 HD23 LEU   361      52.730  90.279 113.419  1.00  0.00
ATOM   5696  C   LEU   361      55.897  91.616 115.834  1.00  0.00
ATOM   5697  O   LEU   361      56.312  92.263 116.793  1.00  0.00
ATOM   5698  N   TRP   362      56.484  91.627 114.647  1.00  0.00
ATOM   5699  H   TRP   362      56.186  90.994 113.919  1.00  0.00
ATOM   5700  CA  TRP   362      57.581  92.527 114.367  1.00  0.00
ATOM   5701  HA  TRP   362      58.304  92.496 115.182  1.00  0.00
ATOM   5702  CB  TRP   362      58.278  92.122 113.087  1.00  0.00
ATOM   5703  HB2 TRP   362      57.549  92.027 112.282  1.00  0.00
ATOM   5704  HB3 TRP   362      59.049  92.836 112.796  1.00  0.00
ATOM   5705  CG  TRP   362      58.944  90.809 113.212  1.00  0.00
ATOM   5706  CD1 TRP   362      58.549  89.638 112.657  1.00  0.00
ATOM   5707  HD1 TRP   362      57.648  89.665 112.045  1.00  0.00
ATOM   5708  NE1 TRP   362      59.413  88.631 113.006  1.00  0.00
ATOM   5709  HE1 TRP   362      59.342  87.665 112.720  1.00  0.00
ATOM   5710  CE2 TRP   362      60.391  89.153 113.810  1.00  0.00
ATOM   5711  CZ2 TRP   362      61.481  88.538 114.407  1.00  0.00
ATOM   5712  HZ2 TRP   362      61.631  87.470 114.246  1.00  0.00
ATOM   5713  CH2 TRP   362      62.304  89.318 115.165  1.00  0.00
ATOM   5714  HH2 TRP   362      63.174  88.871 115.645  1.00  0.00
ATOM   5715  CZ3 TRP   362      62.059  90.680 115.342  1.00  0.00
ATOM   5716  HZ3 TRP   362      62.721  91.292 115.954  1.00  0.00
ATOM   5717  CE3 TRP   362      60.980  91.289 114.753  1.00  0.00
ATOM   5718  HE3 TRP   362      60.841  92.358 114.913  1.00  0.00
ATOM   5719  CD2 TRP   362      60.123  90.522 113.969  1.00  0.00
ATOM   5720  C   TRP   362      57.009  93.914 114.253  1.00  0.00
ATOM   5721  O   TRP   362      55.805  94.075 114.120  1.00  0.00
ATOM   5722  N   GLU   363      57.856  94.925 114.327  1.00  0.00
ATOM   5723  H   GLU   363      58.846  94.794 114.477  1.00  0.00
ATOM   5724  CA  GLU   363      57.340  96.279 114.288  1.00  0.00
ATOM   5725  HA  GLU   363      56.545  96.387 115.026  1.00  0.00
ATOM   5726  CB  GLU   363      58.433  97.289 114.599  1.00  0.00
ATOM   5727  HB2 GLU   363      59.358  96.930 114.148  1.00  0.00
ATOM   5728  HB3 GLU   363      58.151  98.238 114.143  1.00  0.00
ATOM   5729  CG  GLU   363      58.639  97.485 116.077  1.00  0.00
ATOM   5730  HG2 GLU   363      57.767  97.120 116.619  1.00  0.00
ATOM   5731  HG3 GLU   363      59.513  96.897 116.358  1.00  0.00
ATOM   5732  CD  GLU   363      58.875  98.932 116.423  1.00  0.00
ATOM   5733  OE1 GLU   363      59.865  99.509 115.927  1.00  0.00
ATOM   5734  OE2 GLU   363      58.047  99.497 117.170  1.00  0.00
ATOM   5735  C   GLU   363      56.686  96.569 112.955  1.00  0.00
ATOM   5736  O   GLU   363      55.874  97.468 112.852  1.00  0.00
ATOM   5737  N   ASN   364      57.027  95.782 111.943  1.00  0.00
ATOM   5738  H   ASN   364      57.702  95.044 112.085  1.00  0.00
ATOM   5739  CA  ASN   364      56.504  95.994 110.592  1.00  0.00
ATOM   5740  HA  ASN   364      56.287  97.052 110.447  1.00  0.00
ATOM   5741  CB  ASN   364      57.522  95.553 109.534  1.00  0.00
ATOM   5742  HB2 ASN   364      57.277  96.035 108.588  1.00  0.00
ATOM   5743  HB3 ASN   364      58.514  95.869 109.856  1.00  0.00
ATOM   5744  CG  ASN   364      57.536  94.042 109.322  1.00  0.00
ATOM   5745  OD1 ASN   364      58.062  93.541 108.329  1.00  0.00
ATOM   5746  ND2 ASN   364      56.960  93.313 110.259  1.00  0.00
ATOM   5747 HD21 ASN   364      56.940  92.307 110.171  1.00  0.00
ATOM   5748 HD22 ASN   364      56.542  93.764 111.060  1.00  0.00
ATOM   5749  C   ASN   364      55.181  95.283 110.344  1.00  0.00
ATOM   5750  O   ASN   364      54.756  95.146 109.205  1.00  0.00
ATOM   5751  N   GLY   365      54.543  94.807 111.409  1.00  0.00
ATOM   5752  H   GLY   365      54.936  94.922 112.333  1.00  0.00
ATOM   5753  CA  GLY   365      53.276  94.115 111.282  1.00  0.00
ATOM   5754  HA2 GLY   365      52.740  94.280 112.217  1.00  0.00
ATOM   5755  HA3 GLY   365      52.740  94.601 110.466  1.00  0.00
ATOM   5756  C   GLY   365      53.345  92.621 111.008  1.00  0.00
ATOM   5757  O   GLY   365      52.454  91.877 111.403  1.00  0.00
ATOM   5758  N   SER   366      54.391  92.174 110.325  1.00  0.00
ATOM   5759  H   SER   366      55.106  92.815 110.013  1.00  0.00
ATOM   5760  CA  SER   366      54.523  90.763 109.970  1.00  0.00
ATOM   5761  HA  SER   366      53.636  90.439 109.425  1.00  0.00
ATOM   5762  CB  SER   366      55.751  90.533 109.086  1.00  0.00
ATOM   5763  HB2 SER   366      55.689  89.538 108.646  1.00  0.00
ATOM   5764  HB3 SER   366      55.761  91.280 108.292  1.00  0.00
ATOM   5765  OG  SER   366      56.938  90.639 109.848  1.00  0.00
ATOM   5766  HG  SER   366      57.697  90.492 109.279  1.00  0.00
ATOM   5767  C   SER   366      54.627  89.913 111.221  1.00  0.00
ATOM   5768  O   SER   366      55.011  90.399 112.277  1.00  0.00
ATOM   5769  N   ALA   367      54.294  88.634 111.101  1.00  0.00
ATOM   5770  H   ALA   367      53.995  88.269 110.208  1.00  0.00
ATOM   5771  CA  ALA   367      54.264  87.746 112.255  1.00  0.00
ATOM   5772  HA  ALA   367      54.060  88.366 113.128  1.00  0.00
ATOM   5773  CB  ALA   367      53.146  86.733 112.108  1.00  0.00
ATOM   5774  HB1 ALA   367      53.341  86.099 111.243  1.00  0.00
ATOM   5775  HB2 ALA   367      53.093  86.117 113.005  1.00  0.00
ATOM   5776  HB3 ALA   367      52.199  87.254 111.969  1.00  0.00
ATOM   5777  C   ALA   367      55.581  87.043 112.496  1.00  0.00
ATOM   5778  O   ALA   367      56.409  86.933 111.600  1.00  0.00
ATOM   5779  N   LEU   368      55.752  86.557 113.723  1.00  0.00
ATOM   5780  H   LEU   368      55.005  86.657 114.395  1.00  0.00
ATOM   5781  CA  LEU   368      56.983  85.903 114.151  1.00  0.00
ATOM   5782  HA  LEU   368      57.843  86.388 113.689  1.00  0.00
ATOM   5783  CB  LEU   368      57.128  85.996 115.673  1.00  0.00
ATOM   5784  HB2 LEU   368      57.397  87.036 115.856  1.00  0.00
ATOM   5785  HB3 LEU   368      56.148  85.793 116.105  1.00  0.00
ATOM   5786  CG  LEU   368      58.170  85.079 116.318  1.00  0.00
ATOM   5787  HG  LEU   368      58.003  84.054 115.988  1.00  0.00
ATOM   5788  CD1 LEU   368      59.554  85.517 115.913  1.00  0.00
ATOM   5789 HD11 LEU   368      59.722  86.542 116.243  1.00  0.00
ATOM   5790 HD12 LEU   368      60.293  84.862 116.374  1.00  0.00
ATOM   5791 HD13 LEU   368      59.649  85.465 114.828  1.00  0.00
ATOM   5792  CD2 LEU   368      58.047  85.085 117.812  1.00  0.00
ATOM   5793 HD21 LEU   368      57.054  84.737 118.097  1.00  0.00
ATOM   5794 HD22 LEU   368      58.800  84.425 118.242  1.00  0.00
ATOM   5795 HD23 LEU   368      58.197  86.098 118.185  1.00  0.00
ATOM   5796  C   LEU   368      57.005  84.444 113.742  1.00  0.00
ATOM   5797  O   LEU   368      56.125  83.685 114.127  1.00  0.00
ATOM   5798  N   SER   369      58.000  84.048 112.964  1.00  0.00
ATOM   5799  H   SER   369      58.671  84.703 112.588  1.00  0.00
ATOM   5800  CA  SER   369      58.131  82.646 112.605  1.00  0.00
ATOM   5801  HA  SER   369      57.300  82.352 111.964  1.00  0.00
ATOM   5802  CB  SER   369      59.435  82.401 111.854  1.00  0.00
ATOM   5803  HB2 SER   369      59.359  82.843 110.860  1.00  0.00
ATOM   5804  HB3 SER   369      60.251  82.874 112.400  1.00  0.00
ATOM   5805  OG  SER   369      59.690  81.011 111.735  1.00  0.00
ATOM   5806  HG  SER   369      60.513  80.876 111.260  1.00  0.00
ATOM   5807  C   SER   369      58.090  81.785 113.861  1.00  0.00
ATOM   5808  O   SER   369      58.674  82.132 114.886  1.00  0.00
ATOM   5809  N   GLN   370      57.391  80.661 113.781  1.00  0.00
ATOM   5810  H   GLN   370      56.894  80.424 112.934  1.00  0.00
ATOM   5811  CA  GLN   370      57.264  79.774 114.925  1.00  0.00
ATOM   5812  HA  GLN   370      56.860  80.325 115.774  1.00  0.00
ATOM   5813  CB  GLN   370      56.321  78.606 114.605  1.00  0.00
ATOM   5814  HB2 GLN   370      56.660  78.178 113.662  1.00  0.00
ATOM   5815  HB3 GLN   370      56.447  77.873 115.402  1.00  0.00
ATOM   5816  CG  GLN   370      54.845  78.985 114.491  1.00  0.00
ATOM   5817  HG2 GLN   370      54.261  78.078 114.335  1.00  0.00
ATOM   5818  HG3 GLN   370      54.545  79.452 115.429  1.00  0.00
ATOM   5819  CD  GLN   370      54.554  79.957 113.346  1.00  0.00
ATOM   5820  OE1 GLN   370      55.155  79.872 112.274  1.00  0.00
ATOM   5821  NE2 GLN   370      53.621  80.877 113.570  1.00  0.00
ATOM   5822 HE21 GLN   370      53.390  81.544 112.847  1.00  0.00
ATOM   5823 HE22 GLN   370      53.148  80.905 114.462  1.00  0.00
ATOM   5824  C   GLN   370      58.641  79.265 115.349  1.00  0.00
ATOM   5825  O   GLN   370      58.821  78.757 116.449  1.00  0.00
ATOM   5826  N   TYR   371      59.621  79.439 114.474  1.00  0.00
ATOM   5827  H   TYR   371      59.451  79.949 113.619  1.00  0.00
ATOM   5828  CA  TYR   371      60.929  78.829 114.666  1.00  0.00
ATOM   5829  HA  TYR   371      60.851  77.983 115.349  1.00  0.00
ATOM   5830  CB  TYR   371      61.470  78.329 113.331  1.00  0.00
ATOM   5831  HB2 TYR   371      61.563  79.206 112.690  1.00  0.00
ATOM   5832  HB3 TYR   371      62.455  77.892 113.493  1.00  0.00
ATOM   5833  CG  TYR   371      60.571  77.311 112.665  1.00  0.00
ATOM   5834  CD1 TYR   371      59.604  76.629 113.398  1.00  0.00
ATOM   5835  HD1 TYR   371      59.496  76.847 114.461  1.00  0.00
ATOM   5836  CE1 TYR   371      58.791  75.692 112.801  1.00  0.00
ATOM   5837  HE1 TYR   371      58.030  75.170 113.381  1.00  0.00
ATOM   5838  CZ  TYR   371      58.944  75.418 111.460  1.00  0.00
ATOM   5839  OH  TYR   371      58.136  74.481 110.860  1.00  0.00
ATOM   5840  HH  TYR   371      57.507  74.085 111.467  1.00  0.00
ATOM   5841  CE2 TYR   371      59.902  76.073 110.713  1.00  0.00
ATOM   5842  HE2 TYR   371      60.021  75.852 109.652  1.00  0.00
ATOM   5843  CD2 TYR   371      60.709  77.009 111.315  1.00  0.00
ATOM   5844  HD2 TYR   371      61.471  77.527 110.733  1.00  0.00
ATOM   5845  C   TYR   371      61.957  79.729 115.337  1.00  0.00
ATOM   5846  O   TYR   371      62.495  79.368 116.382  1.00  0.00
ATOM   5847  N   LEU   372      62.237  80.880 114.721  1.00  0.00
ATOM   5848  H   LEU   372      61.798  81.073 113.832  1.00  0.00
ATOM   5849  CA  LEU   372      63.218  81.841 115.235  1.00  0.00
ATOM   5850  HA  LEU   372      64.164  81.720 114.708  1.00  0.00
ATOM   5851  CB  LEU   372      62.724  83.272 115.030  1.00  0.00
ATOM   5852  HB2 LEU   372      61.678  83.202 114.732  1.00  0.00
ATOM   5853  HB3 LEU   372      62.796  83.798 115.982  1.00  0.00
ATOM   5854  CG  LEU   372      63.497  84.029 113.978  1.00  0.00
ATOM   5855  HG  LEU   372      63.267  83.613 112.997  1.00  0.00
ATOM   5856  CD1 LEU   372      63.122  85.488 114.005  1.00  0.00
ATOM   5857 HD11 LEU   372      63.353  85.905 114.985  1.00  0.00
ATOM   5858 HD12 LEU   372      63.687  86.023 113.241  1.00  0.00
ATOM   5859 HD13 LEU   372      62.055  85.593 113.808  1.00  0.00
ATOM   5860  CD2 LEU   372      64.970  83.862 114.249  1.00  0.00
ATOM   5861 HD21 LEU   372      65.230  82.804 114.210  1.00  0.00
ATOM   5862 HD22 LEU   372      65.542  84.404 113.496  1.00  0.00
ATOM   5863 HD23 LEU   372      65.205  84.257 115.237  1.00  0.00
ATOM   5864  C   LEU   372      63.573  81.615 116.710  1.00  0.00
ATOM   5865  O   LEU   372      64.689  81.192 117.044  1.00  0.00
ATOM   5866  N   PHE   373      62.618  81.912 117.582  1.00  0.00
ATOM   5867  H   PHE   373      61.756  82.328 117.259  1.00  0.00
ATOM   5868  CA  PHE   373      62.765  81.648 118.998  1.00  0.00
ATOM   5869  HA  PHE   373      63.766  81.268 119.204  1.00  0.00
ATOM   5870  CB  PHE   373      62.558  82.926 119.794  1.00  0.00
ATOM   5871  HB2 PHE   373      61.495  83.119 119.942  1.00  0.00
ATOM   5872  HB3 PHE   373      63.051  82.845 120.763  1.00  0.00
ATOM   5873  CG  PHE   373      63.121  84.133 119.130  1.00  0.00
ATOM   5874  CD1 PHE   373      64.441  84.159 118.726  1.00  0.00
ATOM   5875  HD1 PHE   373      65.069  83.286 118.904  1.00  0.00
ATOM   5876  CE1 PHE   373      64.964  85.265 118.107  1.00  0.00
ATOM   5877  HE1 PHE   373      66.008  85.274 117.793  1.00  0.00
ATOM   5878  CZ  PHE   373      64.172  86.360 117.883  1.00  0.00
ATOM   5879  HZ  PHE   373      64.581  87.242 117.389  1.00  0.00
ATOM   5880  CE2 PHE   373      62.859  86.344 118.283  1.00  0.00
ATOM   5881  HE2 PHE   373      62.228  87.216 118.109  1.00  0.00
ATOM   5882  CD2 PHE   373      62.340  85.234 118.900  1.00  0.00
ATOM   5883  HD2 PHE   373      61.296  85.222 119.213  1.00  0.00
ATOM   5884  C   PHE   373      61.708  80.634 119.356  1.00  0.00
ATOM   5885  O   PHE   373      60.519  80.939 119.299  1.00  0.00
ATOM   5886  N   PRO   374      62.144  79.420 119.723  1.00  0.00
ATOM   5887  CD  PRO   374      63.554  79.096 119.984  1.00  0.00
ATOM   5888  HD2 PRO   374      63.781  79.230 121.042  1.00  0.00
ATOM   5889  HD3 PRO   374      64.203  79.738 119.389  1.00  0.00
ATOM   5890  CG  PRO   374      63.624  77.674 119.562  1.00  0.00
ATOM   5891  HG2 PRO   374      64.449  77.171 120.065  1.00  0.00
ATOM   5892  HG3 PRO   374      63.762  77.607 118.483  1.00  0.00
ATOM   5893  CB  PRO   374      62.283  77.090 119.975  1.00  0.00
ATOM   5894  HB2 PRO   374      62.368  76.744 121.005  1.00  0.00
ATOM   5895  HB3 PRO   374      61.951  76.267 119.342  1.00  0.00
ATOM   5896  CA  PRO   374      61.281  78.249 119.895  1.00  0.00
ATOM   5897  HA  PRO   374      60.611  78.192 119.037  1.00  0.00
ATOM   5898  C   PRO   374      60.458  78.323 121.177  1.00  0.00
ATOM   5899  O   PRO   374      59.456  77.628 121.311  1.00  0.00
ATOM   5900  N   SER   375      60.882  79.182 122.094  1.00  0.00
ATOM   5901  H   SER   375      61.687  79.762 121.905  1.00  0.00
ATOM   5902  CA  SER   375      60.234  79.301 123.396  1.00  0.00
ATOM   5903  HA  SER   375      59.638  78.411 123.601  1.00  0.00
ATOM   5904  CB  SER   375      61.290  79.444 124.491  1.00  0.00
ATOM   5905  HB2 SER   375      60.804  79.368 125.464  1.00  0.00
ATOM   5906  HB3 SER   375      62.020  78.641 124.386  1.00  0.00
ATOM   5907  OG  SER   375      61.948  80.697 124.388  1.00  0.00
ATOM   5908  HG  SER   375      62.607  80.770 125.082  1.00  0.00
ATOM   5909  C   SER   375      59.287  80.490 123.479  1.00  0.00
ATOM   5910  O   SER   375      58.816  80.826 124.569  1.00  0.00
ATOM   5911  N   PHE   376      59.020  81.136 122.346  1.00  0.00
ATOM   5912  H   PHE   376      59.427  80.830 121.474  1.00  0.00
ATOM   5913  CA  PHE   376      58.174  82.321 122.335  1.00  0.00
ATOM   5914  HA  PHE   376      58.700  83.152 122.804  1.00  0.00
ATOM   5915  CB  PHE   376      57.816  82.715 120.908  1.00  0.00
ATOM   5916  HB2 PHE   376      57.293  83.671 120.908  1.00  0.00
ATOM   5917  HB3 PHE   376      58.718  82.795 120.301  1.00  0.00
ATOM   5918  CG  PHE   376      56.920  81.738 120.217  1.00  0.00
ATOM   5919  CD1 PHE   376      57.439  80.616 119.599  1.00  0.00
ATOM   5920  HD1 PHE   376      58.515  80.446 119.622  1.00  0.00
ATOM   5921  CE1 PHE   376      56.611  79.716 118.957  1.00  0.00
ATOM   5922  HE1 PHE   376      57.032  78.834 118.475  1.00  0.00
ATOM   5923  CZ  PHE   376      55.254  79.934 118.927  1.00  0.00
ATOM   5924  HZ  PHE   376      54.597  79.229 118.418  1.00  0.00
ATOM   5925  CE2 PHE   376      54.726  81.046 119.542  1.00  0.00
ATOM   5926  HE2 PHE   376      53.649  81.216 119.524  1.00  0.00
ATOM   5927  CD2 PHE   376      55.555  81.944 120.180  1.00  0.00
ATOM   5928  HD2 PHE   376      55.134  82.827 120.662  1.00  0.00
ATOM   5929  C   PHE   376      56.915  82.060 123.138  1.00  0.00
ATOM   5930  O   PHE   376      56.308  82.984 123.690  1.00  0.00
ATOM   5931  N   GLU   377      56.538  80.787 123.194  1.00  0.00
ATOM   5932  H   GLU   377      57.085  80.106 122.687  1.00  0.00
ATOM   5933  CA  GLU   377      55.384  80.323 123.947  1.00  0.00
ATOM   5934  HA  GLU   377      54.460  80.621 123.452  1.00  0.00
ATOM   5935  CB  GLU   377      55.422  78.803 124.031  1.00  0.00
ATOM   5936  HB2 GLU   377      56.193  78.540 124.756  1.00  0.00
ATOM   5937  HB3 GLU   377      54.450  78.477 124.400  1.00  0.00
ATOM   5938  CG  GLU   377      55.716  78.119 122.710  1.00  0.00
ATOM   5939  HG2 GLU   377      56.238  78.835 122.076  1.00  0.00
ATOM   5940  HG3 GLU   377      56.366  77.266 122.906  1.00  0.00
ATOM   5941  CD  GLU   377      54.458  77.644 122.006  1.00  0.00
ATOM   5942  OE1 GLU   377      53.842  76.668 122.490  1.00  0.00
ATOM   5943  OE2 GLU   377      54.090  78.239 120.971  1.00  0.00
ATOM   5944  C   GLU   377      55.402  80.898 125.351  1.00  0.00
ATOM   5945  O   GLU   377      54.398  81.389 125.838  1.00  0.00
ATOM   5946  N   THR   378      56.565  80.841 125.987  1.00  0.00
ATOM   5947  H   THR   378      57.389  80.545 125.484  1.00  0.00
ATOM   5948  CA  THR   378      56.697  81.162 127.405  1.00  0.00
ATOM   5949  HA  THR   378      55.721  81.097 127.886  1.00  0.00
ATOM   5950  CB  THR   378      57.638  80.179 128.081  1.00  0.00
ATOM   5951  HB  THR   378      57.721  80.431 129.138  1.00  0.00
ATOM   5952  CG2 THR   378      57.102  78.764 127.938  1.00  0.00
ATOM   5953 HG21 THR   378      57.019  78.511 126.881  1.00  0.00
ATOM   5954 HG22 THR   378      57.783  78.066 128.425  1.00  0.00
ATOM   5955 HG23 THR   378      56.119  78.698 128.405  1.00  0.00
ATOM   5956  OG1 THR   378      58.922  80.257 127.457  1.00  0.00
ATOM   5957  HG1 THR   378      59.521  79.638 127.880  1.00  0.00
ATOM   5958  C   THR   378      57.217  82.569 127.665  1.00  0.00
ATOM   5959  O   THR   378      57.573  82.897 128.801  1.00  0.00
ATOM   5960  N   PHE   379      57.273  83.394 126.622  1.00  0.00
ATOM   5961  H   PHE   379      57.084  83.068 125.685  1.00  0.00
ATOM   5962  CA  PHE   379      57.581  84.800 126.813  1.00  0.00
ATOM   5963  HA  PHE   379      58.491  84.888 127.406  1.00  0.00
ATOM   5964  CB  PHE   379      57.792  85.524 125.483  1.00  0.00
ATOM   5965  HB2 PHE   379      56.952  85.296 124.827  1.00  0.00
ATOM   5966  HB3 PHE   379      57.857  86.602 125.628  1.00  0.00
ATOM   5967  CG  PHE   379      59.036  85.113 124.746  1.00  0.00
ATOM   5968  CD1 PHE   379      60.126  84.596 125.422  1.00  0.00
[truncated: 28,338,342 more chars]
